# Supplementary material for: Discovery of Novel Host Molecular Factors Underlying HBV/HCV Infection
Source: Front Cell Dev Biol. 2021 Aug 12;9:690882. doi: 10.3389/fcell.2021.690882 (PMC8397444; doi:10.3389/fcell.2021.690882)
Supplement: Supplementary file 2 [file Table_1.XLSX]

## Sheet: rs34780238
Supplementary Table 4. Genes with nominally significant association with potential causal variants at each novel locus.
rsID	chr	pos	testedAllele	database	tissue	Gene	Symbol	P-value	FDR	signed_stats
rs34780238	13	31416073	T	eQTLcatalogue	GENCORD_ge_T-cell	ENSG00000132965	ALOX5AP	0.00554547	1	0.130062
rs34780238	13	31416073	T	eQTLcatalogue	GENCORD_ge_T-cell	ENSG00000189403	HMGB1	0.0335353	1	0.0480069
rs34780238	13	31416073	C	eQTLGen	eQTLGen_cis_eQTLs	ENSG00000120694	HSPH1	0.035031	1	2.108
rs34780238	13	31416073	T	eQTLcatalogue	CEDAR_T-cell_CD4	ENSG00000120694	HSPH1	0.0191344	1	0.0434096
rs34780238	13	31416073	T	eQTLcatalogue	CEDAR_B-cell_CD19	ENSG00000102781	KATNAL1	0.0264564	1	-0.030711
rs34780238	13	31416073	T	eQTLcatalogue	CEDAR_T-cell_CD4	ENSG00000102781	KATNAL1	0.0223171	1	-0.0225335
rs34780238	13	31416073	T	eQTLcatalogue	BLUEPRINT_ge_T-cell	ENSG00000102781	KATNAL1	0.0135774	1	-0.0820417
rs34780238	13	31416073	T	eQTLcatalogue	Alasoo_2018_ge_macrophage_IFNg_Salmonella	ENSG00000102802	MEDAG	0.0473651	1	-0.368765
rs34780238	13	31416073	T	eQTLcatalogue	Fairfax_2014_LPS2	ENSG00000102802	MEDAG	0.0416059	1	-0.044402
rs34780238	13	31416073	C	GTEx/v8	Cells_EBV-transformed_lymphocytes	ENSG00000232489	MFAP1P1	0.00759617	nan	-0.303299
rs34780238	13	31416073	T	eQTLcatalogue	CEDAR_monocyte_CD14	ENSG00000133105	RXFP2	0.00490884	1	0.0175653
rs34780238	13	31416073	T	eQTLcatalogue	Quach_2016_ge_monocyte_Pam3CSK4	ENSG00000122042	UBL3	0.0427415	1	0.0245004
rs34780238	13	31416073	C	GTEx/v8	Whole_Blood	ENSG00000132952	USPL1	0.012789	nan	0.0493684
rs34780238	13	31416073	C	eQTLGen	eQTLGen_cis_eQTLs	ENSG00000132952	USPL1	0.0103057	0.999496	2.5655
rs34780238	13	31416073	T	eQTLcatalogue	Nedelec_2016_ge_macrophage_Listeria	ENSG00000132952	USPL1	0.00970974	1	0.0793438
rs34780238	13	31416073	C	GTEx/v8	Liver	ENSG00000132952	USPL1	0.00151693	nan	-0.169034
rs34780238	13	31416073	T	eQTLcatalogue	Nedelec_2016_ge_macrophage_Salmonella	ENSG00000132952	USPL1	0.000969863	1	0.0941395

## Sheet: rs3922904
rsID	chr	pos	testedAllele	database	tissue	Gene	Symbol	P-value	FDR	signed_stats
rs3922904	13	31405422	T	eQTLcatalogue	GENCORD_ge_T-cell	ENSG00000132965	ALOX5AP	0.00322363	1	0.13298
rs3922904	13	31405422	T	eQTLcatalogue	CEDAR_T-cell_CD8	ENSG00000189403	HMGB1	0.0435781	1	-0.0247063
rs3922904	13	31405422	C	eQTLGen	eQTLGen_cis_eQTLs	ENSG00000120694	HSPH1	0.0357816	1	2.0995
rs3922904	13	31405422	T	eQTLcatalogue	BLUEPRINT_ge_T-cell	ENSG00000120694	HSPH1	0.0347223	1	0.0332257
rs3922904	13	31405422	T	eQTLcatalogue	CEDAR_T-cell_CD4	ENSG00000120694	HSPH1	0.0297467	1	0.0385798
rs3922904	13	31405422	T	eQTLcatalogue	Quach_2016_ge_monocyte_IAV	ENSG00000102781	KATNAL1	0.0491504	1	0.0717094
rs3922904	13	31405422	T	eQTLcatalogue	Quach_2016_ge_monocyte_naive	ENSG00000102781	KATNAL1	0.039225	1	0.0479197
rs3922904	13	31405422	T	eQTLcatalogue	CEDAR_T-cell_CD4	ENSG00000102781	KATNAL1	0.0356747	1	-0.0198472
rs3922904	13	31405422	T	eQTLcatalogue	CEDAR_B-cell_CD19	ENSG00000102781	KATNAL1	0.0137039	1	-0.0326706
rs3922904	13	31405422	T	eQTLcatalogue	BLUEPRINT_ge_T-cell	ENSG00000102781	KATNAL1	0.00920589	1	-0.0847029
rs3922904	13	31405422	T	eQTLcatalogue	Alasoo_2018_ge_macrophage_IFNg_Salmonella	ENSG00000102802	MEDAG	0.0357832	1	-0.379403
rs3922904	13	31405422	T	xQTLServer	xQTLServer_eQTLs	ENSG00000232489	MFAP1P1	0.0489316	1	nan
rs3922904	13	31405422	C	GTEx/v8	Cells_EBV-transformed_lymphocytes	ENSG00000232489	MFAP1P1	0.0029786	nan	-0.33832
rs3922904	13	31405422	T	xQTLServer	xQTLServer_eQTLs	ENSG00000213411	RBM22P2	0.0426203	1	nan
rs3922904	13	31405422	T	eQTLcatalogue	CEDAR_monocyte_CD14	ENSG00000133105	RXFP2	0.00176381	1	0.0187639
rs3922904	13	31405422	T	eQTLcatalogue	Nedelec_2016_ge_macrophage_Salmonella	ENSG00000122042	UBL3	0.0442189	1	-0.0443602
rs3922904	13	31405422	T	eQTLcatalogue	Quach_2016_ge_monocyte_Pam3CSK4	ENSG00000122042	UBL3	0.020079	1	0.0261338
rs3922904	13	31405422	T	eQTLcatalogue	Nedelec_2016_ge_macrophage_Listeria	ENSG00000132952	USPL1	0.0213328	1	0.0680122
rs3922904	13	31405422	C	GTEx/v8	Whole_Blood	ENSG00000132952	USPL1	0.0205914	nan	0.0456712
rs3922904	13	31405422	C	eQTLGen	eQTLGen_cis_eQTLs	ENSG00000132952	USPL1	0.00654796	0.99843	2.7191
rs3922904	13	31405422	C	GTEx/v8	Liver	ENSG00000132952	USPL1	0.00574165	nan	-0.146445
rs3922904	13	31405422	T	eQTLcatalogue	Nedelec_2016_ge_macrophage_Salmonella	ENSG00000132952	USPL1	0.00223556	1	0.0841494

## Sheet: rs9579658
rsID	chr	pos	testedAllele	database	tissue	Gene	Symbol	P-value	FDR	signed_stats
rs9579658	13	31405059	A	eQTLcatalogue	GENCORD_ge_T-cell	ENSG00000132965	ALOX5AP	0.0033019	1	0.132668
rs9579658	13	31405059	A	eQTLcatalogue	CEDAR_T-cell_CD8	ENSG00000189403	HMGB1	0.0433803	1	-0.0246855
rs9579658	13	31405059	A	eQTLcatalogue	BLUEPRINT_ge_T-cell	ENSG00000120694	HSPH1	0.0347178	1	0.0332269
rs9579658	13	31405059	G	eQTLGen	eQTLGen_cis_eQTLs	ENSG00000120694	HSPH1	0.0333537	1	2.1278
rs9579658	13	31405059	A	eQTLcatalogue	CEDAR_T-cell_CD4	ENSG00000120694	HSPH1	0.0299482	1	0.038464
rs9579658	13	31405059	A	eQTLcatalogue	Quach_2016_ge_monocyte_IAV	ENSG00000102781	KATNAL1	0.0482787	1	0.0719155
rs9579658	13	31405059	A	eQTLcatalogue	Lepik_2017_ge_blood	ENSG00000102781	KATNAL1	0.0411573	1	-0.0420851
rs9579658	13	31405059	A	eQTLcatalogue	Quach_2016_ge_monocyte_naive	ENSG00000102781	KATNAL1	0.0391197	1	0.047899
rs9579658	13	31405059	A	eQTLcatalogue	CEDAR_T-cell_CD4	ENSG00000102781	KATNAL1	0.035434	1	-0.0198375
rs9579658	13	31405059	A	eQTLcatalogue	CEDAR_B-cell_CD19	ENSG00000102781	KATNAL1	0.0135233	1	-0.032681
rs9579658	13	31405059	A	eQTLcatalogue	BLUEPRINT_ge_T-cell	ENSG00000102781	KATNAL1	0.00921142	1	-0.0846973
rs9579658	13	31405059	A	eQTLcatalogue	Alasoo_2018_ge_macrophage_IFNg_Salmonella	ENSG00000102802	MEDAG	0.0365849	1	-0.377036
rs9579658	13	31405059	A	xQTLServer	xQTLServer_eQTLs	ENSG00000232489	MFAP1P1	0.0489316	1	nan
rs9579658	13	31405059	G	GTEx/v8	Cells_EBV-transformed_lymphocytes	ENSG00000232489	MFAP1P1	0.0029786	nan	-0.33832
rs9579658	13	31405059	A	xQTLServer	xQTLServer_eQTLs	ENSG00000213411	RBM22P2	0.0426203	1	nan
rs9579658	13	31405059	A	eQTLcatalogue	CEDAR_monocyte_CD14	ENSG00000133105	RXFP2	0.00175991	1	0.0187362
rs9579658	13	31405059	A	eQTLcatalogue	Nedelec_2016_ge_macrophage_Salmonella	ENSG00000122042	UBL3	0.0432292	1	-0.0445094
rs9579658	13	31405059	A	eQTLcatalogue	Quach_2016_ge_monocyte_Pam3CSK4	ENSG00000122042	UBL3	0.0194796	1	0.026234
rs9579658	13	31405059	A	eQTLcatalogue	Nedelec_2016_ge_macrophage_Listeria	ENSG00000132952	USPL1	0.0224554	1	0.0673571
rs9579658	13	31405059	G	GTEx/v8	Whole_Blood	ENSG00000132952	USPL1	0.021414	nan	0.0452879
rs9579658	13	31405059	G	eQTLGen	eQTLGen_cis_eQTLs	ENSG00000132952	USPL1	0.00630659	0.998352	2.7316
rs9579658	13	31405059	G	GTEx/v8	Liver	ENSG00000132952	USPL1	0.00574165	nan	-0.146445
rs9579658	13	31405059	A	eQTLcatalogue	Nedelec_2016_ge_macrophage_Salmonella	ENSG00000132952	USPL1	0.00226701	1	0.0839294

## Sheet: rs75651594
rsID	chr	pos	testedAllele	database	tissue	Gene	Symbol	P-value	FDR	signed_stats
rs75651594	1	212163342	A	eQTLcatalogue	Kasela_2017_T-cell_CD4	ENSG00000162772	ATF3	0.035499	1	0.0445896
rs75651594	1	212163342	A	eQTLcatalogue	Kasela_2017_T-cell_CD4	ENSG00000162772	ATF3	0.0330557	1	0.194727
rs75651594	1	212163342	A	eQTLcatalogue	Naranbhai_2015_neutrophil_CD16	ENSG00000162772	ATF3	0.0280483	1	0.367525
rs75651594	1	212163342	A	eQTLcatalogue	GEUVADIS_ge_LCL	ENSG00000162772	ATF3	0.0027932	1	0.37911
rs75651594	1	212163342	A	eQTLcatalogue	Naranbhai_2015_neutrophil_CD16	ENSG00000143476	DTL	0.0494926	1	-0.422925
rs75651594	1	212163342	A	eQTLcatalogue	Kasela_2017_T-cell_CD8	ENSG00000143476	DTL	0.00911101	1	0.0859133
rs75651594	1	212163342	A	eQTLcatalogue	CEDAR_T-cell_CD4	ENSG00000162769	FLVCR1	0.0387944	1	-0.133091
rs75651594	1	212163342	A	eQTLcatalogue	Kasela_2017_T-cell_CD8	ENSG00000162769	FLVCR1	0.0145223	1	0.149345
rs75651594	1	212163342	A	eQTLcatalogue	CEDAR_neutrophil_CD15	ENSG00000162769	FLVCR1	0.00678114	1	0.323401
rs75651594	1	212163342	A	eQTLcatalogue	Fairfax_2012_B-cell_CD19	ENSG00000198468	FLVCR1-AS1	0.0338249	1	-0.272784
rs75651594	1	212163342	A	eQTLcatalogue	Fairfax_2012_B-cell_CD19	ENSG00000198468	FLVCR1-AS1	0.0290376	1	-0.240494
rs75651594	1	212163342	G	eQTLGen	eQTLGen_cis_eQTLs	ENSG00000198468	FLVCR1-AS1	0.00160498	0.941789	-3.155
rs75651594	1	212163342	A	eQTLcatalogue	Lepik_2017_ge_blood	ENSG00000198468	FLVCR1-AS1	0.00106453	1	-0.525029
rs75651594	1	212163342	A	eQTLcatalogue	GENCORD_ge_T-cell	ENSG00000143493	INTS7	0.0331273	1	0.233084
rs75651594	1	212163342	A	eQTLcatalogue	CEDAR_B-cell_CD19	ENSG00000143473	KCNH1	0.0165529	1	0.125408
rs75651594	1	212163342	A	eQTLcatalogue	CEDAR_B-cell_CD19	ENSG00000143473	KCNH1	0.0108162	1	-0.126243
rs75651594	1	212163342	A	eQTLcatalogue	Kasela_2017_T-cell_CD8	ENSG00000143473	KCNH1	0.00306217	1	0.116218
rs75651594	1	212163342	A	eQTLcatalogue	CEDAR_neutrophil_CD15	ENSG00000123684	LPGAT1	0.0104047	1	0.18755
rs75651594	1	212163342	G	eQTLGen	eQTLGen_cis_eQTLs	ENSG00000123684	LPGAT1	4.4496e-05	0.111914	4.083
rs75651594	1	212163342	A	eQTLcatalogue	Kasela_2017_T-cell_CD8	ENSG00000117650	NEK2	0.0303824	1	0.067844
rs75651594	1	212163342	A	eQTLcatalogue	Nedelec_2016_ge_macrophage_naive	ENSG00000117650	NEK2	0.00930578	1	0.63371
rs75651594	1	212163342	A	eQTLcatalogue	CEDAR_neutrophil_CD15	ENSG00000117697	NSL1	0.0291561	1	-0.154656
rs75651594	1	212163342	A	eQTLcatalogue	GEUVADIS_ge_LCL	ENSG00000117697	NSL1	0.0250448	1	-0.094577
rs75651594	1	212163342	A	eQTLcatalogue	Kasela_2017_T-cell_CD8	ENSG00000117697	NSL1	0.00990275	1	0.0690819
rs75651594	1	212163342	A	eQTLcatalogue	CEDAR_B-cell_CD19	ENSG00000066027	PPP2R5A	0.0374809	1	0.17945
rs75651594	1	212163342	A	eQTLcatalogue	CEDAR_platelet	ENSG00000117625	RCOR3	0.021424	1	-0.352762
rs75651594	1	212163342	A	eQTLcatalogue	Fairfax_2012_B-cell_CD19	ENSG00000226251	RP11-15I11.3	0.0121559	1	-0.141345
rs75651594	1	212163342	A	eQTLcatalogue	Lepik_2017_ge_blood	ENSG00000226251	RP11-15I11.3	0.00485842	1	0.30101
rs75651594	1	212163342	G	GTEx/v8	Cells_EBV-transformed_lymphocytes	ENSG00000229832	RP11-384C4.2	0.0177514	nan	-0.670414
rs75651594	1	212163342	G	eQTLGen	eQTLGen_cis_eQTLs	ENSG00000226986	RP11-543B16.2	0.0345666	1	2.1136
rs75651594	1	212163342	A	eQTLcatalogue	GENCORD_ge_LCL	ENSG00000228067	RP11-61J19.3	0.0455785	1	-0.518459
rs75651594	1	212163342	G	GTEx/v8	Cells_EBV-transformed_lymphocytes	ENSG00000260805	RP11-61J19.4	0.0350816	nan	-0.565038
rs75651594	1	212163342	G	GTEx/v8	Whole_Blood	ENSG00000220749	RPL21P28	0.0438302	nan	-0.224232
rs75651594	1	212163342	A	eQTLcatalogue	CEDAR_neutrophil_CD15	ENSG00000170385	SLC30A1	0.0422477	1	0.234534
rs75651594	1	212163342	G	GTEx/v8	Cells_EBV-transformed_lymphocytes	ENSG00000170385	SLC30A1	0.0420898	nan	0.615777
rs75651594	1	212163342	A	eQTLcatalogue	CEDAR_platelet	ENSG00000170385	SLC30A1	0.000525711	1	0.545256
rs75651594	1	212163342	G	GTEx/v8	Whole_Blood	ENSG00000203705	TATDN3	0.026442	nan	0.144729
rs75651594	1	212163342	A	eQTLcatalogue	CEDAR_monocyte_CD14	ENSG00000065600	TMEM206	4.27386e-05	1	-0.161346
rs75651594	1	212163342	A	eQTLcatalogue	CEDAR_T-cell_CD4	ENSG00000082512	TRAF5	0.0299283	1	-0.16866
rs75651594	1	212163342	A	eQTLcatalogue	Kasela_2017_T-cell_CD8	ENSG00000082512	TRAF5	0.0260053	1	-0.0444179
rs75651594	1	212163342	A	eQTLcatalogue	CEDAR_T-cell_CD8	ENSG00000082512	TRAF5	0.0235718	1	-0.100622
rs75651594	1	212163342	A	eQTLcatalogue	Naranbhai_2015_neutrophil_CD16	ENSG00000082512	TRAF5	0.00681333	1	-0.642151
rs75651594	1	212163342	G	GTEx/v8	Liver	ENSG00000143494	VASH2	0.00829298	nan	-0.566213

## Sheet: rs142568263
rsID	chr	pos	testedAllele	database	tissue	Gene	Symbol	P-value	FDR	signed_stats
rs142568263	1	211998341	C	eQTLcatalogue	Naranbhai_2015_neutrophil_CD16	ENSG00000162772	ATF3	0.0443807	1	0.356412
rs142568263	1	211998341	C	eQTLcatalogue	Kasela_2017_T-cell_CD4	ENSG00000162772	ATF3	0.0379279	1	0.0646547
rs142568263	1	211998341	C	eQTLcatalogue	GEUVADIS_ge_LCL	ENSG00000162772	ATF3	0.0119174	1	0.336228
rs142568263	1	211998341	C	eQTLcatalogue	Kasela_2017_T-cell_CD4	ENSG00000162772	ATF3	0.00340825	1	0.391514
rs142568263	1	211998341	C	eQTLcatalogue	GENCORD_ge_T-cell	ENSG00000123685	BATF3	0.0414438	1	1.162
rs142568263	1	211998341	C	eQTLcatalogue	Naranbhai_2015_neutrophil_CD16	ENSG00000143476	DTL	0.0304079	1	-0.470973
rs142568263	1	211998341	C	eQTLcatalogue	CEDAR_neutrophil_CD15	ENSG00000143473	KCNH1	0.0412273	1	-0.0989131
rs142568263	1	211998341	C	eQTLcatalogue	Kasela_2017_T-cell_CD8	ENSG00000143473	KCNH1	0.00841491	1	0.161396
rs142568263	1	211998341	C	eQTLcatalogue	CEDAR_T-cell_CD8	ENSG00000123684	LPGAT1	0.0463591	1	-0.0928242
rs142568263	1	211998341	C	eQTLcatalogue	CEDAR_neutrophil_CD15	ENSG00000123684	LPGAT1	0.0399863	1	0.143614
rs142568263	1	211998341	T	eQTLGen	eQTLGen_cis_eQTLs	ENSG00000123684	LPGAT1	0.00408917	0.995058	2.8712
rs142568263	1	211998341	C	eQTLcatalogue	GENCORD_ge_T-cell	ENSG00000117650	NEK2	0.0316241	1	-0.688842
rs142568263	1	211998341	C	eQTLcatalogue	Nedelec_2016_ge_macrophage_naive	ENSG00000117650	NEK2	0.0153693	1	0.761848
rs142568263	1	211998341	C	eQTLcatalogue	GEUVADIS_ge_LCL	ENSG00000117697	NSL1	0.0440008	1	-0.0895557
rs142568263	1	211998341	C	eQTLcatalogue	CEDAR_neutrophil_CD15	ENSG00000117697	NSL1	0.0036004	1	-0.196084
rs142568263	1	211998341	C	eQTLcatalogue	CEDAR_B-cell_CD19	ENSG00000066027	PPP2R5A	0.0315597	1	0.176646
rs142568263	1	211998341	C	eQTLcatalogue	CEDAR_platelet	ENSG00000117625	RCOR3	0.0157803	1	-0.387791
rs142568263	1	211998341	C	eQTLcatalogue	Fairfax_2012_B-cell_CD19	ENSG00000226251	RP11-15I11.3	0.037007	1	-0.100838
rs142568263	1	211998341	C	eQTLcatalogue	Lepik_2017_ge_blood	ENSG00000226251	RP11-15I11.3	0.00485842	1	0.30101
rs142568263	1	211998341	T	PsychENCODE	PsychENCODE_eQTLs	ENSG00000226251	RP11-15I11.3	0.000371999	0.0258689	0.571542
rs142568263	1	211998341	T	GTEx/v8	Cells_EBV-transformed_lymphocytes	ENSG00000229832	RP11-384C4.2	0.0177514	nan	-0.670414
rs142568263	1	211998341	T	GTEx/v8	Whole_Blood	ENSG00000226986	RP11-543B16.2	0.0228258	nan	-0.249294
rs142568263	1	211998341	T	eQTLGen	eQTLGen_cis_eQTLs	ENSG00000260805	RP11-61J19.4	0.0485184	0.999995	-1.9727
rs142568263	1	211998341	T	GTEx/v8	Cells_EBV-transformed_lymphocytes	ENSG00000260805	RP11-61J19.4	0.0350816	nan	-0.565038
rs142568263	1	211998341	T	GTEx/v8	Cells_EBV-transformed_lymphocytes	ENSG00000170385	SLC30A1	0.0420898	nan	0.615777
rs142568263	1	211998341	C	eQTLcatalogue	CEDAR_platelet	ENSG00000170385	SLC30A1	0.000828471	1	0.551682
rs142568263	1	211998341	T	eQTLGen	eQTLGen_cis_eQTLs	ENSG00000203705	TATDN3	0.00483238	0.996864	2.8181
rs142568263	1	211998341	C	eQTLcatalogue	Kasela_2017_T-cell_CD4	ENSG00000065600	TMEM206	0.0469502	1	0.0557447
rs142568263	1	211998341	C	eQTLcatalogue	CEDAR_monocyte_CD14	ENSG00000065600	TMEM206	0.000123391	1	-0.139257
rs142568263	1	211998341	C	eQTLcatalogue	CEDAR_T-cell_CD8	ENSG00000082512	TRAF5	0.00972148	1	-0.109407
rs142568263	1	211998341	C	eQTLcatalogue	Kasela_2017_T-cell_CD8	ENSG00000082512	TRAF5	0.00301126	1	-0.0919024

## Sheet: rs148691694
rsID	chr	pos	testedAllele	database	tissue	Gene	Symbol	P-value	FDR	signed_stats
rs148691694	1	211921465	T	eQTLcatalogue	Kasela_2017_T-cell_CD4	ENSG00000162772	ATF3	0.0417527	1	0.0633078
rs148691694	1	211921465	T	eQTLcatalogue	Kasela_2017_T-cell_CD4	ENSG00000162772	ATF3	0.00288579	1	0.397514
rs148691694	1	211921465	T	eQTLcatalogue	GENCORD_ge_T-cell	ENSG00000123685	BATF3	0.0419709	1	1.11487
rs148691694	1	211921465	T	eQTLcatalogue	Naranbhai_2015_neutrophil_CD16	ENSG00000143476	DTL	0.0274501	1	-0.447562
rs148691694	1	211921465	T	eQTLcatalogue	CEDAR_neutrophil_CD15	ENSG00000143473	KCNH1	0.049423	1	-0.0894543
rs148691694	1	211921465	T	eQTLcatalogue	Kasela_2017_T-cell_CD8	ENSG00000143473	KCNH1	0.0112238	1	0.15645
rs148691694	1	211921465	T	eQTLcatalogue	CEDAR_T-cell_CD8	ENSG00000123684	LPGAT1	0.0381786	1	-0.0907237
rs148691694	1	211921465	C	eQTLGen	eQTLGen_cis_eQTLs	ENSG00000123684	LPGAT1	0.00024947	0.444578	3.6629
rs148691694	1	211921465	T	eQTLcatalogue	GENCORD_ge_T-cell	ENSG00000117650	NEK2	0.0168225	1	-0.735914
rs148691694	1	211921465	T	eQTLcatalogue	Nedelec_2016_ge_macrophage_naive	ENSG00000117650	NEK2	0.0116696	1	0.671195
rs148691694	1	211921465	T	eQTLcatalogue	Lepik_2017_ge_blood	ENSG00000117691	NENF	0.0410912	1	-0.0577966
rs148691694	1	211921465	T	eQTLcatalogue	CEDAR_B-cell_CD19	ENSG00000066027	PPP2R5A	0.0373054	1	0.160702
rs148691694	1	211921465	T	eQTLcatalogue	CEDAR_platelet	ENSG00000117625	RCOR3	0.0165099	1	-0.391265
rs148691694	1	211921465	T	eQTLcatalogue	Fairfax_2012_B-cell_CD19	ENSG00000226251	RP11-15I11.3	0.0382524	1	-0.0971621
rs148691694	1	211921465	T	eQTLcatalogue	Lepik_2017_ge_blood	ENSG00000226251	RP11-15I11.3	0.00601234	1	0.290572
rs148691694	1	211921465	C	GTEx/v8	Cells_EBV-transformed_lymphocytes	ENSG00000229832	RP11-384C4.2	0.014506	nan	-0.657788
rs148691694	1	211921465	C	GTEx/v8	Whole_Blood	ENSG00000226986	RP11-543B16.2	0.0401515	nan	-0.222109
rs148691694	1	211921465	C	GTEx/v8	Cells_EBV-transformed_lymphocytes	ENSG00000170385	SLC30A1	0.0316813	nan	0.619171
rs148691694	1	211921465	T	eQTLcatalogue	CEDAR_platelet	ENSG00000170385	SLC30A1	0.000947215	1	0.554311
rs148691694	1	211921465	T	eQTLcatalogue	CEDAR_monocyte_CD14	ENSG00000065600	TMEM206	0.000533167	1	-0.116005
rs148691694	1	211921465	T	eQTLcatalogue	CEDAR_T-cell_CD8	ENSG00000082512	TRAF5	0.0152194	1	-0.0965624
rs148691694	1	211921465	T	eQTLcatalogue	Kasela_2017_T-cell_CD8	ENSG00000082512	TRAF5	0.00223718	1	-0.0952962

## Sheet: rs150857619
uniqID	chr	pos	testedAllele	DB	tissue	Gene	Symbol	P-value	FDR	signed_stats
rs150857619	1	212141784	C	eQTLcatalogue	Kasela_2017_T-cell_CD4	ENSG00000162772	ATF3	0.0430666	1	0.1755
rs150857619	1	212141784	C	eQTLcatalogue	Kasela_2017_T-cell_CD4	ENSG00000162772	ATF3	0.0174227	1	0.0478056
rs150857619	1	212141784	C	eQTLcatalogue	GEUVADIS_ge_LCL	ENSG00000162772	ATF3	0.00580253	1	0.334185
rs150857619	1	212141784	C	eQTLcatalogue	Nedelec_2016_ge_macrophage_Listeria	ENSG00000123685	BATF3	0.0413826	1	-0.498352
rs150857619	1	212141784	C	eQTLcatalogue	CEDAR_B-cell_CD19	ENSG00000123685	BATF3	0.0408897	1	-0.115344
rs150857619	1	212141784	C	eQTLcatalogue	Kasela_2017_T-cell_CD4	ENSG00000123685	BATF3	0.0275505	1	-0.0494332
rs150857619	1	212141784	C	eQTLcatalogue	Kasela_2017_T-cell_CD8	ENSG00000143476	DTL	0.0303238	1	0.0667526
rs150857619	1	212141784	C	eQTLcatalogue	CEDAR_neutrophil_CD15	ENSG00000162769	FLVCR1	0.0281332	1	0.238877
rs150857619	1	212141784	C	eQTLcatalogue	CEDAR_T-cell_CD4	ENSG00000162769	FLVCR1	0.0280374	1	-0.127368
rs150857619	1	212141784	C	eQTLcatalogue	Kasela_2017_T-cell_CD8	ENSG00000162769	FLVCR1	0.0220924	1	0.130675
rs150857619	1	212141784	A	eQTLGen	eQTLGen_cis_eQTLs	ENSG00000198468	FLVCR1-AS1	0.00233145	0.976555	-3.0443
rs150857619	1	212141784	C	eQTLcatalogue	Lepik_2017_ge_blood	ENSG00000198468	FLVCR1-AS1	0.00106453	1	-0.525029
rs150857619	1	212141784	C	eQTLcatalogue	CEDAR_platelet	ENSG00000143473	KCNH1	0.0448453	1	0.127757
rs150857619	1	212141784	C	eQTLcatalogue	Kasela_2017_T-cell_CD8	ENSG00000143473	KCNH1	0.0359173	1	0.0771839
rs150857619	1	212141784	C	eQTLcatalogue	CEDAR_B-cell_CD19	ENSG00000143473	KCNH1	0.0225571	1	-0.103008
rs150857619	1	212141784	C	eQTLcatalogue	Kasela_2017_T-cell_CD4	ENSG00000123684	LPGAT1	0.0315662	1	-0.0443983
rs150857619	1	212141784	C	eQTLcatalogue	CEDAR_neutrophil_CD15	ENSG00000123684	LPGAT1	0.00567659	1	0.183834
rs150857619	1	212141784	A	eQTLGen	eQTLGen_cis_eQTLs	ENSG00000123684	LPGAT1	1.3515e-05	0.0377501	4.3518
rs150857619	1	212141784	C	eQTLcatalogue	Nedelec_2016_ge_macrophage_naive	ENSG00000117650	NEK2	0.00883869	1	0.635456
rs150857619	1	212141784	C	eQTLcatalogue	Naranbhai_2015_neutrophil_CD16	ENSG00000117691	NENF	0.00412935	1	0.340057
rs150857619	1	212141784	C	eQTLcatalogue	GEUVADIS_ge_LCL	ENSG00000117697	NSL1	0.0424637	1	-0.081789
rs150857619	1	212141784	C	eQTLcatalogue	Kasela_2017_T-cell_CD8	ENSG00000117697	NSL1	0.0402299	1	0.0514193
rs150857619	1	212141784	C	eQTLcatalogue	CEDAR_neutrophil_CD15	ENSG00000117697	NSL1	0.0266253	1	-0.142831
rs150857619	1	212141784	C	eQTLcatalogue	CEDAR_B-cell_CD19	ENSG00000066027	PPP2R5A	0.0379731	1	0.16299
rs150857619	1	212141784	C	eQTLcatalogue	CEDAR_platelet	ENSG00000117625	RCOR3	0.0191807	1	-0.329678
rs150857619	1	212141784	C	eQTLcatalogue	GENCORD_ge_T-cell	ENSG00000226251	RP11-15I11.3	0.0383665	1	0.41364
rs150857619	1	212141784	C	eQTLcatalogue	Fairfax_2012_B-cell_CD19	ENSG00000226251	RP11-15I11.3	0.0247913	1	-0.109409
rs150857619	1	212141784	C	eQTLcatalogue	Lepik_2017_ge_blood	ENSG00000226251	RP11-15I11.3	0.00485842	1	0.30101
rs150857619	1	212141784	A	GTEx/v8	Cells_EBV-transformed_lymphocytes	ENSG00000229832	RP11-384C4.2	0.00053248	nan	-0.833806
rs150857619	1	212141784	A	GTEx/v8	Cells_EBV-transformed_lymphocytes	ENSG00000225338	RP11-384C4.3	0.045892	nan	-0.583232
rs150857619	1	212141784	A	eQTLGen	eQTLGen_cis_eQTLs	ENSG00000226986	RP11-543B16.2	0.0482228	0.999995	1.9756
rs150857619	1	212141784	C	eQTLcatalogue	GENCORD_ge_LCL	ENSG00000228067	RP11-61J19.3	0.0494443	1	-0.393714
rs150857619	1	212141784	A	GTEx/v8	Cells_EBV-transformed_lymphocytes	ENSG00000260805	RP11-61J19.4	0.0498462	nan	-0.454025
rs150857619	1	212141784	C	eQTLcatalogue	Nedelec_2016_ge_macrophage_Listeria	ENSG00000260805	RP11-61J19.4	0.0490396	1	-0.554493
rs150857619	1	212141784	C	eQTLcatalogue	CEDAR_monocyte_CD14	ENSG00000170385	SLC30A1	0.0415151	1	-0.139808
rs150857619	1	212141784	C	eQTLcatalogue	CEDAR_platelet	ENSG00000170385	SLC30A1	0.00172483	1	0.453733
rs150857619	1	212141784	A	eQTLGen	eQTLGen_cis_eQTLs	ENSG00000203705	TATDN3	0.0322096	0.999995	2.1419
rs150857619	1	212141784	C	eQTLcatalogue	CEDAR_monocyte_CD14	ENSG00000065600	TMEM206	0.000481372	1	-0.124993
rs150857619	1	212141784	C	eQTLcatalogue	CEDAR_neutrophil_CD15	ENSG00000082512	TRAF5	0.0186567	1	0.11455
rs150857619	1	212141784	C	eQTLcatalogue	Kasela_2017_T-cell_CD8	ENSG00000082512	TRAF5	0.0178965	1	-0.0440856
rs150857619	1	212141784	C	eQTLcatalogue	CEDAR_T-cell_CD8	ENSG00000082512	TRAF5	0.0111555	1	-0.103177
rs150857619	1	212141784	A	GTEx/v8	Liver	ENSG00000143494	VASH2	0.00829298	nan	-0.566213

## Sheet: rs76561592
uniqID	chr	pos	testedAllele	database	tissue	Gene	Symbol	P-value	FDR	signed_stats
rs76561592	5	30237010	A	eQTLcatalogue	Kasela_2017_T-cell_CD4	ENSG00000113361	CDH6	0.0268996	1	-0.0534907
