# Supplementary material for: Discovery of Novel Host Molecular Factors Underlying HBV/HCV Infection
Source: Front Cell Dev Biol. 2021 Aug 12;9:690882. doi: 10.3389/fcell.2021.690882 (PMC8397444; doi:10.3389/fcell.2021.690882)
Supplement: Supplementary file 4 [file Table_3.XLSX]

## Sheet: Sheet1
Supplementary Table 6. Genes showed significant differential expressin in Hmgb1-/- mice compared to WT mice.
gene	logFC	AveExpr	P.Value	adj.P.Val
Hmgb1	-2.1287	8.20188	9.27e-11	1.55e-06
Gm3851	-1.74719	8.16859	1.34e-10	1.55e-06
LOC102635075	-1.73056	8.22378	4.06e-10	3.14e-06
Slc22a7	-1.48898	7.67262	9.59e-10	5.56e-06
Gm5396	-1.4482	7.66668	1.3e-08	6.02e-05
Gm10680	0.943438	7.57672	5.89e-08	0.000227799
Pxmp2	-0.93501	8.75829	1.04e-07	0.000344043
Nxpe2	-1.22234	8.83242	1.28e-07	0.000370848
Rdh11	-0.942092	8.87105	2.18e-07	0.000561829
Slc18a1	0.745313	6.23359	4.84e-07	0.00112308
Slc25a45	0.592578	9.31379	5.42e-07	0.00114457
Gga2	0.614453	7.96082	9.81e-07	0.00164595
Mme	-2.17706	7.69431	9.93e-07	0.00164595
Mgmt	0.826771	8.28763	1.35e-06	0.002094
Bdh2	0.881453	8.93333	1.55e-06	0.00215972
Trim14	0.737823	9.60503	1.94e-06	0.00215972
Itga5	0.555143	8.11675	2.05e-06	0.00215972
Lgals4	-0.572891	7.25762	2.06e-06	0.00215972
Rorc	0.640703	9.28629	2.1e-06	0.00215972
Pvrl1	0.521695	9.63368	2.14e-06	0.00215972
Ston2	0.619219	8.25789	2.25e-06	0.00217563
Rasgef1b	-0.762005	7.30944	2.49e-06	0.00222709
Rsad2	0.796536	8.44012	2.68e-06	0.00230713
Cxx1b	-0.528281	7.48602	2.97e-06	0.00238053
Asah1	-0.844375	8.13687	3.2e-06	0.00244022
Prune	0.587812	8.40141	3.26e-06	0.00244022
Erbb4	-0.804078	7.07665	4.45e-06	0.00323082
Tubb2a	0.795739	9.66925	4.74e-06	0.00333553
Apoa4	1.18408	11.6138	4.98e-06	0.0033566
F11	-0.561667	9.41911	5.06e-06	0.0033566
Tfcp2l1	0.516406	7.73008	5.56e-06	0.00357715
Apol7a	0.554063	8.89813	5.7e-06	0.00357715
Lipg	-0.986068	7.80522	7e-06	0.00427423
Scamp5	0.625078	8.49223	7.38e-06	0.00438963
Gm25129	0.808411	7.58311	7.95e-06	0.00456618
Fam20c	0.703646	8.95807	8.6e-06	0.00475439
Fam102a	0.678255	8.40085	9.35e-06	0.00493298
Klhl24	-0.61112	9.65564	9.61e-06	0.00495784
Scara5	-0.806719	6.68164	9.86e-06	0.00497489
Apcs	-1.04789	9.81777	1.17e-05	0.00540614
Rfxank	0.807161	8.23962	1.19e-05	0.00540614
Grpel2	-0.534271	9.1963	1.27e-05	0.00554359
Olfm3	-0.614504	5.38508	1.33e-05	0.00565271
Gm13155	-0.988888	7.11006	1.34e-05	0.00565271
Srebf1	0.824453	9.19238	1.96e-05	0.00771849
Tmem19	-0.545026	9.4753	2.05e-05	0.00794575
Adora1	-0.585026	7.71181	2.18e-05	0.00829791
Hmgb1-ps3	-0.976658	6.83388	2.66e-05	0.00942906
Pla2g12a	-0.500135	7.06569	2.68e-05	0.00942906
Cmpk2	0.75613	7.23572	3.51e-05	0.0114867
Nt5c3b	-0.504271	7.17604	3.79e-05	0.0120838
Gsdmd	-0.573958	7.19333	3.84e-05	0.0120838
Defb1	-0.517352	5.5907	5.07e-05	0.0145525
Ifit1	1.08706	8.40822	5.15e-05	0.0145525
Tenc1	-0.502799	9.00265	5.71e-05	0.0149479
Pdlim1	0.525189	9.1872	5.97e-05	0.015352
Nox4	-0.996719	7.79617	6.02e-05	0.015352
Fchsd2	-0.516953	8.15392	6.25e-05	0.0155418
Foxp2	-0.584375	6.39828	7.47e-05	0.0173404
Susd4	-1.77766	7.85414	7.55e-05	0.0173444
Akr1b3	-0.503203	8.11629	7.69e-05	0.0174966
Rdh9	-1.12803	8.70026	8.11e-05	0.0179379
Elovl2	-0.545365	11.4889	8.23e-05	0.0180145
Cdcp1	0.570312	6.66635	9.56e-05	0.0198207
Ror1	0.572187	7.58422	0.000105483	0.0211158
Alkbh6	-0.516207	8.69079	0.000119437	0.0233194
Snhg11	0.540234	6.97426	0.000139359	0.0258773
Gstm4	-0.505629	10.8654	0.000151207	0.0274194
Gabbr2	0.921523	8.88029	0.000158756	0.0277197
Smad9	-0.763932	7.49126	0.000162265	0.0277197
Rgs16	-2.34439	9.4643	0.000166	0.0277197
Gpr39	0.549557	6.62616	0.000176867	0.0285672
Smo	0.558359	7.73582	0.00018166	0.0288802
Cks1b	0.506422	7.70038	0.00018741	0.0293917
Igtp	0.89	9.10328	0.000188887	0.0294246
Pcp4l1	-0.567187	8.46039	0.000200331	0.0303913
Ocel1	-0.748177	7.92372	0.000214238	0.0316307
Tspyl2	-0.594219	7.28477	0.000221896	0.0319902
Gstm5	-0.679766	7.15798	0.000224527	0.0321697
Sorbs3	-0.609688	8.1768	0.00024266	0.0329379
Slc35b4	-0.569167	8.02911	0.000245567	0.0330705
Cers6	0.734245	8.22431	0.000247911	0.0330705
Fbxo21	-0.51449	9.68343	0.00028078	0.0360066
Lpl	-0.837656	7.53836	0.000282828	0.0360699
Olfr1033	-0.538432	5.04047	0.000289049	0.036417
Bst2	0.664164	10.1022	0.000295047	0.036417
Slco1a4	-1.45719	7.78172	0.000296532	0.036417
Gstt3	0.769609	9.42254	0.000308313	0.0369668
Extl1	-0.685937	6.70266	0.000316496	0.0369668
Slc25a32	-0.698698	8.45091	0.00031698	0.0369668
Slc17a8	-0.943839	7.32011	0.000321882	0.0369668
Cep85l	-0.576953	8.33848	0.000329723	0.0374601
Slc3a1	-1.38662	9.10768	0.000330849	0.0374601
Abcd2	-0.891094	6.65195	0.000335599	0.0376309
Osgin1	0.952917	9.47365	0.000348577	0.0387121
Enpp3	-0.704859	10.3237	0.00036029	0.0394467
Gm25873	-0.794844	6.00258	0.000423435	0.0441142
Golm1	0.597396	6.14307	0.000423828	0.0441142
Map3k5	-0.548455	8.63272	0.000497688	0.0479294
Alas2	-0.542995	9.77978	0.000568004	0.0515017
Npas2	1.00315	8.28478	0.000568813	0.0515017
Fasn	0.803542	10.9509	0.000582103	0.0521668
Il1r1	-1.02232	8.96897	0.000609911	0.0532204
Mettl20	-0.640065	9.42089	0.000700824	0.0565793
Nucb2	-0.61875	6.01312	0.000703189	0.0565793
Slc43a1	-0.505625	6.97219	0.000716998	0.057387
Naaladl2	-0.569844	6.67281	0.000823884	0.0618873
Ifit3	0.809128	8.74532	0.000877894	0.0623144
Ivns1abp	-0.696823	9.10544	0.000908042	0.0633274
Atp6v0d2	1.57659	7.5153	0.000911021	0.0633274
Rxrg	0.533756	7.45438	0.000923619	0.0636146
Ciart	-0.748359	6.48379	0.000956288	0.0640256
Igfbp2	-0.792031	9.46805	0.0010482	0.0676093
Cyp2c55	-0.704891	6.12588	0.0010502	0.0676093
Olfr1034	-0.74125	6.60406	0.00109967	0.0693599
Klf10	-0.503944	7.54084	0.00114547	0.070337
Ces1b	-0.684454	10.3468	0.00114897	0.0703663
Gin1	-0.5075	8.14563	0.00116005	0.0706437
Rassf3	-0.50724	8.43013	0.00118555	0.0714745
Mx2	0.679115	6.16935	0.00122647	0.0727081
Abca8a	-0.711172	8.74582	0.00123193	0.0727081
Prkca	0.645356	7.48982	0.00128734	0.0746756
Gpcpd1	-0.958805	9.83728	0.00143043	0.0785444
Fam134b	-0.540393	8.86327	0.00161439	0.0834975
Irgm1	0.542734	9.56324	0.0017919	0.0875616
Plekhb1	-0.730125	7.03556	0.00189653	0.0906844
Gbp10	0.790625	8.81359	0.00192271	0.0912636
Ccbl2	-0.522573	10.4376	0.00194096	0.0916012
Lpin1	-0.563864	11.3115	0.00197184	0.0922748
Fn3krp	0.520729	8.31393	0.00199216	0.0928636
Tmeff2	-0.551875	5.77148	0.00209981	0.0955776
Gbp11	0.639138	7.28179	0.00222173	0.0982795
Vnn1	0.980521	9.87505	0.00227686	0.0999022
Samd9l	0.771164	7.03141	0.00242524	0.102723
Ifit2	0.627344	5.72086	0.00259488	0.106791
Tnfaip2	0.536172	7.3691	0.00276166	0.110017
Dsg1a	-1.0275	5.72875	0.00276334	0.110017
Ces2c	0.515	9.32125	0.0032353	0.120151
Nr1d2	-0.582344	8.59367	0.00325802	0.120618
Ppp1r10	0.542656	8.64484	0.00352087	0.125138
Akr1c19	-0.615586	8.48346	0.00359424	0.126787
Oasl1	0.525299	8.32343	0.00370803	0.128633
Atp11a	0.561875	7.72906	0.00372853	0.128633
Serpina7	-1.35938	7.07219	0.00382539	0.130192
Mfsd2a	-1.21934	9.43649	0.00450319	0.140867
Tmtc2	-0.520312	5.68141	0.0045655	0.141671
Me1	-0.649964	9.95878	0.00468516	0.143656
Eif4ebp3	-0.503021	9.89659	0.0049656	0.149696
Etnppl	-0.709734	10.4509	0.00524298	0.154465
Saa1	-0.871719	6.36471	0.00525962	0.154465
Fam198a	0.657083	7.95089	0.00580759	0.161631
Zbp1	0.525703	8.01629	0.00594036	0.163056
Fam47e	0.510781	8.07883	0.0059431	0.163056
Mup-ps16	0.528393	11.8197	0.00622501	0.167039
Gbp3	0.597187	7.30969	0.00626781	0.167799
Etv6	0.577109	8.06691	0.00655818	0.172587
Ppargc1a	-0.70138	6.65126	0.00665882	0.172884
Rnf213	0.651427	8.95671	0.00668184	0.173094
Mt1	-1.18868	9.76736	0.007591	0.180527
Ly6a	0.844375	9.97016	0.00782198	0.182628
Arrdc3	-0.945703	9.54434	0.0080439	0.184858
Usp18	0.85699	9.58339	0.0104066	0.208008
Stat1	0.553828	9.19316	0.0104979	0.208441
Hapln4	0.543086	6.34889	0.0112884	0.21512
Tff3	-0.734375	7.08437	0.0118702	0.220711
Bcl6	-1.28959	8.40948	0.0119629	0.221584
Ugt2b37	0.916693	8.49647	0.0125087	0.224546
Irf7	0.61287	9.10755	0.0127248	0.226274
Sik1	0.549818	8.53553	0.0127282	0.226274
Cyp7b1	-0.88987	11.3535	0.0129577	0.228368
Gadd45g	-1.09186	8.92495	0.0139583	0.235288
Gbp7	0.572375	8.17244	0.0140161	0.236086
Mt2	-1.59261	10.4671	0.0141024	0.236931
Trim12a	0.656641	6.78074	0.0150004	0.241643
C4a	0.826322	9.34582	0.0165336	0.254725
Adh6-ps1	-0.844349	8.71548	0.017955	0.263855
Sult1e1	2.18309	5.38827	0.0180871	0.264623
Rab30	-0.644896	7.49365	0.020335	0.281453
Rtp4	0.607812	8.56453	0.0209691	0.285331
Dbp	-0.689531	7.57914	0.0212352	0.286839
Ppp1r3c	-0.796406	8.97633	0.0215292	0.288232
Slc15a2	-0.552813	5.84938	0.0219242	0.290625
Id2	-0.536403	11.2841	0.0225416	0.294752
Fkbp5	-0.623203	8.60285	0.0226465	0.295022
Abca3	0.714427	9.62284	0.0242994	0.305533
BC023105	0.577193	7.48922	0.0244082	0.30605
Asns	-1.14314	6.90453	0.0247677	0.307424
Ar	-0.604609	5.53957	0.0267936	0.31909
Mup21	-0.612083	9.25104	0.0303271	0.342875
Nr1d1	-0.779827	10.6293	0.0331639	0.358198
Snord14e	0.947604	8.2588	0.043174	0.400524
Sucnr1	0.785651	7.78663	0.0452121	0.406276
Fos	-0.554734	6.71784	0.0456432	0.407941
Snord14d	0.650247	9.33292	0.0474345	0.414152
