# Supplementary material for: Discovery of Novel Host Molecular Factors Underlying HBV/HCV Infection
Source: Front Cell Dev Biol. 2021 Aug 12;9:690882. doi: 10.3389/fcell.2021.690882 (PMC8397444; doi:10.3389/fcell.2021.690882)
Supplement: Supplementary file 5 [file Table_4.XLSX]

## Sheet: pathway
Supplementary Table 7.Significant results for 194 DEGs in gene-set enrichment analyses.
Gene Set	N genes	P	Pbon	FDR
GO BP:innate immune response	17	3.22369e-07	0.000338108	0.000334619
GO BP:rhythmic process	10	1.50019e-06	0.00157246	0.000778597
GO BP:circadian rhythm	9	3.95274e-06	0.00413784	0.00136765
GO BP:cellular response to interferon-beta	6	2.45683e-05	0.0254432	0.00637547
GO BP:regulation of circadian rhythm	6	7.90218e-05	0.0795542	0.0140823
GO BP:response to virus	7	8.14003e-05	0.0818481	0.0140823
GO BP:immune system process	13	0.000110425	0.109385	0.0163745
GO CC:endoplasmic reticulum	26	0.000101782	0.0176551	0.0176083
GO BP:circadian regulation of gene expression	6	0.000170091	0.163426	0.0197006
GO BP:regulation of lipid metabolic process	5	0.000170815	0.164061	0.0197006
GO BP:positive regulation of transcription, DNA-templated	15	0.000417035	0.354391	0.0432882
Gene Set	the name of gene sets
N genes	the number of significant genes overlap with the gene set
P	p-value
Pbon	Bonferroni correction p-value
FDR	FDR
