# Supplementary material for: Discovery of Novel Host Molecular Factors Underlying HBV/HCV Infection
Source: Front Cell Dev Biol. 2021 Aug 12;9:690882. doi: 10.3389/fcell.2021.690882 (PMC8397444; doi:10.3389/fcell.2021.690882)
Supplement: Supplementary file 6 [file Table_5.XLSX]

## Sheet: DEG
Supplementary Table 8.Significant results for 19 significantly associated DEGs in gene-set enrichment analyses.
Gene Set	Gene Set	N genes	P	Pbon	FDR
GO:0035458	GO BP:cellular response to interferon-beta	7	1.68696e-12	2.09183e-10	2.07497e-10
GO:0002376	GO BP:immune system process	9	1.36967e-09	7.97037e-08	7.90609e-08
GO:0045087	GO BP:innate immune response	9	1.92831e-09	7.97037e-08	7.90609e-08
GO:0051607	GO BP:defense response to virus	7	9.60491e-09	2.97752e-07	2.95351e-07
GO:0009615	GO BP:response to virus	6	1.5669e-08	3.88592e-07	3.85458e-07
GO:0044406	GO BP:adhesion of symbiont to host	3	3.35553e-05	0.000693476	0.000687884
GO:0020005	GO CC:symbiont-containing vacuole membrane	3	2.20919e-05	0.000883674	0.000861582
GO:0035457	GO BP:cellular response to interferon-alpha	3	6.14093e-05	0.00108782	0.00107905
GO:0003924	GP MF:GTPase activity	5	4.2147e-05	0.00219164	0.00219164
GO:0042832	GO BP:defense response to protozoan	3	0.000400469	0.00620727	0.00615721
GO:0045071	GO BP:negative regulation of viral genome replication	3	0.000456088	0.00628388	0.00623321
GO:0005525	GO MF:GTP binding	5	0.000433837	0.0112798	0.0112798
GO:0071346	GO BP:cellular response to interferon-gamma	3	0.00205073	0.0254291	0.025224
GO:0050830	GO BP:defense response to Gram-positive bacterium	3	0.00379494	0.0427793	0.0424343
Gene Set	the name of gene sets
N genes	the number of significant genes overlap with the gene set
P	p-value
Pbon	Bonferroni correction p-value
FDR	FDR
