# Supplementary material for: Discovery of Novel Host Molecular Factors Underlying HBV/HCV Infection
Source: Front Cell Dev Biol. 2021 Aug 12;9:690882. doi: 10.3389/fcell.2021.690882 (PMC8397444; doi:10.3389/fcell.2021.690882)
Supplement: Supplementary file 7 [file Table_6.XLSX]

## Sheet: Sheet1
Supplementary Table 9. Genes showed significant differential expression in the liver tissue of mice injected with AAV expressing human ATF3 compared to mice without injection.
Symbols	logFC	baseMean	lfcSE	stat	P.Value	adj.P.Val
Sdr9c7	-6.1801	1187.2	0.17256	-35.814	6.5811e-281	2.8534e-277
Mup12	-5.9381	6528.9	0.22754	-26.097	3.9875e-150	4.715e-147
Mup14	-5.7257	35115	0.25351	-22.586	5.9858e-113	4.5799e-110
Serpina12	-5.7088	482.84	0.27404	-20.832	2.2339e-96	1.3207e-93
Mup21	-5.4523	3618.3	0.22675	-24.046	9.2558e-128	8.5993e-125
Serpina1e	-5.414	188680	0.21868	-24.758	2.547e-135	2.5484e-132
Mup16	-5.2828	84.063	0.36816	-14.349	1.0757e-46	2.3714e-44
Mup2	-5.1538	12781	0.2277	-22.634	1.9998e-113	1.6257e-110
Mup15	-4.9524	95751	0.36803	-13.456	2.8225e-41	5.1707e-39
Mup11	-4.8594	36718	0.34336	-14.152	1.8067e-45	3.8524e-43
Mup7	-4.8532	242190	0.29473	-16.467	6.3841e-61	1.7668e-58
Ugt1a9	-4.8177	1360.9	0.22107	-21.793	2.7019e-105	1.8497e-102
Itih3	-4.7761	12849	0.17138	-27.869	6.4062e-171	1.0416e-167
Cyp17a1	-4.7536	75.75	0.34356	-13.837	1.5345e-43	3.0707e-41
Mup20	-4.691	143130	0.17248	-27.197	6.9858e-163	9.0865e-160
Slc17a1	-4.681	103.31	0.28005	-16.715	1.0176e-62	2.9413e-60
Mup10	-4.3199	249150	0.225	-19.2	3.7311e-82	1.6177e-79
Serpina11	-4.2212	801.81	0.15124	-27.91	2.0005e-171	3.7172e-168
Serpina9	-4.1656	36.628	0.35611	-11.697	1.316e-31	1.729e-29
Mup5	-3.8655	119.57	0.28359	-13.631	2.6282e-42	4.9544e-40
Mup18	-3.7944	1740.1	0.40495	-9.3701	7.2437e-21	5.3231e-19
Nat8	-3.7815	87.413	0.28935	-13.069	4.9632e-39	8.2765e-37
Chac1	-3.6282	53.512	0.32889	-11.032	2.6874e-28	3.121e-26
Mup9	-3.5268	5172.5	0.41768	-8.444	3.0679e-17	1.72e-15
Gm19619	-3.4092	24.335	0.39382	-8.6567	4.8553e-18	2.8447e-16
Serpina4-ps1	-3.3354	1292.4	0.38026	-8.7714	1.7639e-18	1.0771e-16
Tff3	-3.3262	47.561	0.31848	-10.444	1.5635e-25	1.5888e-23
Cyp8b1	-3.2585	4594.2	0.36199	-9.0017	2.2224e-19	1.49e-17
C8a	-3.1675	17069	0.15885	-19.94	1.8205e-88	9.4718e-86
Gm10804	-3.1568	40.981	0.33528	-9.4154	4.7117e-21	3.5221e-19
Hp	-3.1449	31947	0.24743	-12.71	5.2071e-37	8.16e-35
Ugt2b38	-3.14	623.12	0.35331	-8.8872	6.2672e-19	4.0355e-17
Nat8f5	-3.1283	77.606	0.27609	-11.331	9.2474e-30	1.1347e-27
Rgs16	-3.1214	437.16	0.28361	-11.006	3.5723e-28	4.0321e-26
Gcnt4	-3.0427	193.72	0.18639	-16.325	6.6041e-60	1.7896e-57
Ces4a	-2.9945	115.74	0.29133	-10.278	8.8158e-25	8.5572e-23
Tuba8	-2.9658	31.294	0.33507	-8.8514	8.641e-19	5.4296e-17
Slc17a3	-2.8903	792.15	0.15699	-18.411	1.0666e-75	3.9639e-73
Mup4	-2.881	15.894	0.37815	-7.6187	2.5625e-14	1.1185e-12
Mup19	-2.8474	53760	0.42145	-6.7563	1.4154e-11	4.6845e-10
Abca8b	-2.8438	1667.6	0.10225	-27.811	3.2153e-170	4.6468e-167
Obp2a	-2.805	19.745	0.38291	-7.3255	2.3797e-13	9.583e-12
Gm4956	-2.7681	184.03	0.21822	-12.685	7.1569e-37	1.0952e-34
Serpina1a	-2.7273	58012	0.18127	-15.046	3.6748e-51	8.6907e-49
Slco1a1	-2.6834	12435	0.19009	-14.117	2.9931e-45	6.2792e-43
Serpina1d	-2.6387	60111	0.17489	-15.088	1.9382e-51	4.6686e-49
Dnaic1	-2.5754	9.313	0.41054	-6.2733	3.5357e-10	9.6412e-09
Gpr12	-2.557	10.926	0.40858	-6.2581	3.896e-10	1.0601e-08
Nat8f6	-2.5176	8.9409	0.41192	-6.112	9.8383e-10	2.539e-08
B3galt1	-2.5124	1051	0.26333	-9.5411	1.413e-21	1.1275e-19
Aox3	-2.4878	22129	0.1412	-17.619	1.7686e-69	5.7511e-67
Serpina1b	-2.3825	85542	0.14052	-16.954	1.7942e-64	5.3038e-62
Nfil3	-2.3622	183.43	0.18058	-13.081	4.2049e-39	7.1029e-37
Ppp1r3g	-2.3571	15.773	0.41251	-5.714	1.1037e-08	2.369e-07
Trib1	-2.291	616.8	0.19828	-11.555	6.986e-31	8.9967e-29
Gstp1	-2.28	41398	0.15917	-14.324	1.5459e-46	3.3512e-44
Nat8f2	-2.2589	16439	0.12684	-17.809	5.9801e-71	2.1022e-68
Ugt1a10	-2.2576	29.803	0.31833	-7.092	1.3219e-12	4.8846e-11
Nudt7	-2.2521	11636	0.12736	-17.683	5.661e-70	1.9377e-67
Alpl	-2.2376	259.55	0.17393	-12.865	7.0505e-38	1.1184e-35
S1pr5	-2.2333	90.661	0.20652	-10.814	2.9453e-27	3.166e-25
Slc39a4	-2.2219	1052.2	0.16927	-13.127	2.3186e-39	4.021e-37
Enho	-2.2204	276.69	0.17238	-12.881	5.7383e-38	9.2146e-36
Gm38416	-2.1821	57.995	0.27958	-7.8049	5.9545e-15	2.7465e-13
Hectd2os	-2.1804	835.49	0.25493	-8.5527	1.2023e-17	6.9504e-16
Slc30a3	-2.1535	9.066	0.4075	-5.2846	1.2596e-07	2.3076e-06
Capn3	-2.1484	39.244	0.2838	-7.5702	3.7278e-14	1.6109e-12
Epop	-2.1168	32.658	0.35069	-6.0363	1.5769e-09	3.8626e-08
Necab1	-2.1092	1131.1	0.18718	-11.268	1.8845e-29	2.2696e-27
Amer2	-2.1035	6.4577	0.41934	-5.0163	5.2678e-07	8.5863e-06
Upp2	-2.0845	8666.7	0.14965	-13.929	4.2108e-44	8.5579e-42
Sertad4	-2.0686	12.664	0.40892	-5.0586	4.2244e-07	7.0354e-06
Pde6c	-2.0642	6.5807	0.41536	-4.9697	6.7056e-07	1.0572e-05
Tgm1	-2.0557	238.83	0.15137	-13.581	5.226e-42	9.7107e-40
Dreh	-2.0476	17.634	0.33957	-6.03	1.6399e-09	3.9944e-08
Slc39a5	-2.0382	17.759	0.42207	-4.8291	1.3713e-06	2.0454e-05
Serpine2	-2.0197	105.93	0.23875	-8.4597	2.6808e-17	1.5095e-15
Glt1d1	-2.0098	254.97	0.18235	-11.021	3.0203e-28	3.4461e-26
Gjc3	-2.0029	19.871	0.33126	-6.0463	1.4819e-09	3.6715e-08
Igfbp1	-1.9955	310.76	0.28281	-7.0559	1.7155e-12	6.2154e-11
Gm3704	-1.9666	77.241	0.23692	-8.3008	1.0345e-16	5.6065e-15
Colec12	-1.9598	923.89	0.15432	-12.699	5.972e-37	9.2473e-35
Rasl11b	-1.9587	22.847	0.39376	-4.9743	6.5468e-07	1.0359e-05
Ccdc162	-1.9528	50.299	0.24668	-7.9162	2.4486e-15	1.1666e-13
Mt1	-1.9501	1363.9	0.3898	-5.0027	5.6526e-07	9.1322e-06
Ntrk1	-1.9392	12.293	0.39587	-4.8985	9.6554e-07	1.481e-05
Chrm3	-1.9375	29.931	0.37637	-5.148	2.6324e-07	4.5704e-06
Vnn3	-1.9348	850.01	0.18532	-10.44	1.6223e-25	1.6358e-23
Pcsk6	-1.897	1738.8	0.10979	-17.279	6.7851e-67	2.1525e-64
Inmt	-1.8776	5827.6	0.35545	-5.2824	1.2753e-07	2.3265e-06
Osgin1	-1.8675	3313	0.38887	-4.8023	1.5683e-06	2.3102e-05
Shisa7	-1.8645	5.0914	0.42154	-4.4229	9.7369e-06	0.00012296
Mat1a	-1.8603	30770	0.10357	-17.961	3.9056e-72	1.4111e-69
Serpinb1a	-1.8598	39.371	0.35236	-5.2781	1.3053e-07	2.3712e-06
Mup13	-1.8532	222.26	0.41562	-4.4588	8.2426e-06	0.00010542
Uox	-1.8496	27817	0.17432	-10.611	2.6515e-26	2.8039e-24
Gabrb3	-1.8353	37.135	0.28409	-6.4602	1.046e-10	3.0439e-09
Fkbp11	-1.8239	189.03	0.19275	-9.4621	3.0177e-21	2.2954e-19
Slc22a28	-1.8164	330.37	0.19993	-9.0851	1.0359e-19	7.1291e-18
Abcc12	-1.81	11.425	0.39256	-4.6108	4.0118e-06	5.464e-05
Cxcl1	-1.809	95.612	0.3163	-5.7192	1.07e-08	2.3042e-07
Serpina7	-1.8051	390.96	0.24734	-7.2979	2.9237e-13	1.1737e-11
Nox4	-1.777	1402.3	0.11863	-14.979	1.0025e-50	2.3285e-48
Rnf225	-1.7662	6.0851	0.41868	-4.2184	2.4604e-05	0.00028701
Gstp2	-1.7554	347.44	0.2511	-6.9907	2.7354e-12	9.6684e-11
Defb1	-1.7552	12.047	0.39602	-4.4321	9.3321e-06	0.00011842
Fetub	-1.7498	5772.8	0.21348	-8.1965	2.4741e-16	1.2976e-14
Shf	-1.7477	126.07	0.22507	-7.7648	8.1765e-15	3.758e-13
Dnase2b	-1.7338	443.66	0.17866	-9.704	2.8988e-22	2.4169e-20
Nfasc	-1.7167	7.9483	0.40461	-4.2428	2.2075e-05	0.00026103
C4a	-1.7095	658.58	0.24872	-6.8731	6.2839e-12	2.1397e-10
Tspyl5	-1.7049	12.047	0.36916	-4.6185	3.8651e-06	5.2752e-05
Prg4	-1.6817	404.99	0.20535	-8.1897	2.6193e-16	1.3628e-14
Scara5	-1.6797	220.16	0.41969	-4.0021	6.2771e-05	0.00065579
Atp4a	-1.6661	17.015	0.35067	-4.7511	2.0229e-06	2.9235e-05
Sstr2	-1.6653	18.131	0.35893	-4.6398	3.4873e-06	4.8e-05
Rab30	-1.6482	254.39	0.23334	-7.0636	1.6228e-12	5.8959e-11
Dll1	-1.6407	78.121	0.24097	-6.8087	9.8468e-12	3.2925e-10
Gm12718	-1.63	17.509	0.37762	-4.3166	1.5847e-05	0.00019355
Ablim3	-1.6243	456.43	0.18748	-8.6636	4.5697e-18	2.6895e-16
Cib3	-1.6229	46.824	0.29307	-5.5374	3.0698e-08	6.143e-07
Il1r1	-1.621	1413.9	0.25364	-6.391	1.6485e-10	4.7334e-09
Cabyr	-1.6198	72.908	0.35306	-4.5879	4.4778e-06	6.0607e-05
Smim22	-1.6189	17.511	0.3797	-4.2636	2.0112e-05	0.00024
Hnf4aos	-1.6129	41.482	0.24879	-6.4829	8.9962e-11	2.6777e-09
Grm8	-1.6097	24.465	0.33614	-4.7889	1.6769e-06	2.4618e-05
Rbp1	-1.5908	216.45	0.2307	-6.8956	5.3634e-12	1.8358e-10
Col5a3	-1.5765	566.1	0.16351	-9.6415	5.3396e-22	4.368e-20
Tle6	-1.5679	24.095	0.31762	-4.9364	7.9581e-07	1.2456e-05
Adam11	-1.5585	97.489	0.27775	-5.6111	2.0107e-08	4.1546e-07
Fabp5	-1.557	580.27	0.27323	-5.6984	1.2092e-08	2.5868e-07
Egfr	-1.5526	26241	0.23873	-6.5035	7.8469e-11	2.3847e-09
Slc37a1	-1.5512	87.556	0.25765	-6.0206	1.7377e-09	4.2012e-08
Cyp4f39	-1.5466	4.5952	0.41726	-3.7065	0.00021012	0.0019059
Cadm4	-1.5408	81.968	0.21309	-7.2307	4.8045e-13	1.871e-11
Klhdc8a	-1.5371	30.18	0.28433	-5.4062	6.4392e-08	1.2353e-06
As3mt	-1.535	503.26	0.12509	-12.271	1.2886e-34	1.8419e-32
Asgr2	-1.5328	2191.2	0.13898	-11.029	2.7696e-28	3.188e-26
Flvcr2	-1.5146	100.35	0.27346	-5.5386	3.049e-08	6.1107e-07
Sox9	-1.512	101.46	0.3511	-4.3065	1.6584e-05	0.00020122
Bmp7	-1.511	46.446	0.25152	-6.0075	1.884e-09	4.5213e-08
Shank2	-1.5095	209.03	0.20013	-7.5425	4.6104e-14	1.9533e-12
Cyp39a1	-1.5089	388.61	0.24872	-6.0668	1.3045e-09	3.2755e-08
Aldh1l2	-1.5016	14.778	0.42242	-3.5548	0.00037831	0.0031644
Rnf24	-1.4962	243.56	0.21823	-6.8562	7.0707e-12	2.3888e-10
N4bp2l1	-1.4923	441.16	0.13058	-11.428	3.0246e-30	3.8195e-28
Ikzf4	-1.4895	21.604	0.38655	-3.8533	0.00011655	0.0011305
Sorbs2	-1.489	1648.2	0.14737	-10.104	5.3141e-24	4.9371e-22
Lpar2	-1.4879	36.761	0.29742	-5.0025	5.6589e-07	9.1322e-06
Itih1	-1.4843	11715	0.1085	-13.68	1.3354e-42	2.5543e-40
St3gal1	-1.4659	1394.6	0.15181	-9.6563	4.6206e-22	3.828e-20
Bhlhe41	-1.4628	225.41	0.19327	-7.5686	3.7713e-14	1.6189e-12
Myo1a	-1.4622	7.9482	0.41307	-3.5399	0.00040026	0.0033245
Cacna1d	-1.453	29.185	0.28479	-5.102	3.3608e-07	5.7217e-06
Htra4	-1.4528	12.045	0.37771	-3.8465	0.00011983	0.0011606
Acsm2	-1.4505	52.666	0.25772	-5.6284	1.8185e-08	3.7967e-07
Mup3	-1.4384	194490	0.16242	-8.8559	8.2984e-19	5.2397e-17
Ggt1	-1.422	11.923	0.41306	-3.4427	0.00057601	0.0045767
Cyp1a2	-1.4208	9240.9	0.15329	-9.2684	1.8893e-20	1.3502e-18
Steap3	-1.4174	251.25	0.18871	-7.5112	5.8572e-14	2.4576e-12
Tcf24	-1.4164	42.103	0.40577	-3.4907	0.0004818	0.0039118
Adgrf1	-1.4077	488.51	0.17328	-8.1239	4.5143e-16	2.3027e-14
Rassf3	-1.4046	1823.5	0.15079	-9.3153	1.2158e-20	8.7853e-19
Gabbr2	-1.4035	513.46	0.18917	-7.4192	1.1787e-13	4.8213e-12
Cxxc5	-1.3985	705.57	0.12544	-11.148	7.3185e-29	8.6537e-27
Cyp3a11	-1.3906	99424	0.26137	-5.3205	1.0346e-07	1.9225e-06
Inhbe	-1.386	1190.6	0.20579	-6.7353	1.6362e-11	5.3743e-10
Arsg	-1.3846	315.48	0.19781	-6.9999	2.5618e-12	9.129e-11
Gm16793	-1.3799	22.48	0.30548	-4.517	6.2716e-06	8.215e-05
Rufy4	-1.3788	8.9416	0.40337	-3.4182	0.00063032	0.0049359
Tnk2	-1.377	315.22	0.17282	-7.9676	1.618e-15	7.8823e-14
Inhbc	-1.3684	849.76	0.16534	-8.2764	1.2698e-16	6.8533e-15
Slc1a4	-1.368	56.014	0.25828	-5.2966	1.1801e-07	2.168e-06
Ttbk1	-1.365	10.06	0.40205	-3.3952	0.00068585	0.0053195
Tle2	-1.3522	101.72	0.1866	-7.2465	4.2775e-13	1.6809e-11
Baat	-1.3521	3945	0.13209	-10.236	1.3696e-24	1.3099e-22
Slc22a15	-1.3434	102.59	0.17559	-7.6509	1.9964e-14	8.7729e-13
Gdap10	-1.3386	108.66	0.23372	-5.7273	1.0203e-08	2.2305e-07
Mir6516	-1.3386	7.079	0.41005	-3.2643	0.0010972	0.0078718
Aqp4	-1.338	131.78	0.20686	-6.468	9.9297e-11	2.9248e-09
Zfand4	-1.335	315.2	0.17013	-7.8466	4.2732e-15	1.978e-13
Adgrg2	-1.3285	28.688	0.31886	-4.1664	3.0944e-05	0.00035182
Sh2b2	-1.3236	67.319	0.21629	-6.1194	9.3905e-10	2.4438e-08
Plin4	-1.3236	208.04	0.22946	-5.7684	8.0008e-09	1.7759e-07
Vtcn1	-1.32	16.022	0.35453	-3.7231	0.00019678	0.0017974
Cyp4f15	-1.3199	2178.9	0.16336	-8.0802	6.4674e-16	3.2479e-14
Lrp2bp	-1.3175	34.403	0.31739	-4.1511	3.3088e-05	0.00037294
Bach1	-1.3163	1598.8	0.10425	-12.627	1.5044e-36	2.2753e-34
Prr36	-1.3132	4.5949	0.42179	-3.1134	0.0018493	0.012285
Ccne1	-1.3116	60.235	0.2666	-4.9198	8.6636e-07	1.3486e-05
Jph1	-1.3051	66.572	0.2901	-4.499	6.8284e-06	8.8552e-05
Ctsl	-1.3005	7442.3	0.10953	-11.873	1.6278e-32	2.2055e-30
Kalrn	-1.2955	566.38	0.14448	-8.9667	3.0562e-19	2.0178e-17
Cyp3a41a	-1.2901	26.704	0.33565	-3.8436	0.00012122	0.0011723
Cdo1	-1.2681	20540	0.10582	-11.983	4.3572e-33	6.0939e-31
Slc15a5	-1.2659	49.18	0.34301	-3.6906	0.00022373	0.0020125
Fbp1	-1.2657	10894	0.17733	-7.1376	9.4978e-13	3.5398e-11
Lgals2	-1.2648	7.079	0.39929	-3.1676	0.0015373	0.010522
Selenoi	-1.2645	1659.5	0.11663	-10.842	2.179e-27	2.3818e-25
Phlda2	-1.264	2.732	0.41191	-3.0686	0.002151	0.013912
Sytl1	-1.2517	71.42	0.21782	-5.7463	9.1244e-09	2.0081e-07
Plcxd1	-1.2486	12.668	0.35264	-3.5406	0.00039919	0.0033178
Ccdc169	-1.2468	6.7071	0.40299	-3.0938	0.0019759	0.013032
St6gal1	-1.2418	2205	0.094204	-13.182	1.117e-39	1.9634e-37
Gm5136	-1.2401	3.1043	0.41747	-2.9704	0.0029739	0.018212
Steap2	-1.2295	213.39	0.24991	-4.9197	8.6676e-07	1.3486e-05
Isyna1	-1.2292	115.89	0.22577	-5.4444	5.1985e-08	1.0092e-06
Rbp4	-1.2256	26351	0.39069	-3.137	0.0017069	0.011456
Limd2	-1.2242	154.25	0.21296	-5.7486	8.9966e-09	1.9834e-07
Gm11944	-1.2236	5.216	0.41251	-2.9662	0.0030149	0.018419
Rdh18-ps	-1.2235	22.483	0.36532	-3.3491	0.00081083	0.0061567
Ptgds	-1.2228	10.93	0.41713	-2.9314	0.0033746	0.02017
Angptl8	-1.2208	394.63	0.25119	-4.86	1.1736e-06	1.7709e-05
Lpin1	-1.2161	3067.3	0.23917	-5.0848	3.6797e-07	6.2158e-06
Pcbp4	-1.2131	243.95	0.1899	-6.3881	1.68e-10	4.8026e-09
Cox7a1	-1.2076	12.793	0.36966	-3.2669	0.0010873	0.0078267
Gm8883	-1.2067	208.54	0.19816	-6.0897	1.1311e-09	2.879e-08
Egr1	-1.2064	221.03	0.38448	-3.1378	0.0017022	0.01143
Lama3	-1.204	257.61	0.14426	-8.3462	7.0485e-17	3.8683e-15
Dlgap1	-1.1992	54.651	0.23979	-5.0009	5.7051e-07	9.1839e-06
Mtx3	-1.1983	601.04	0.1019	-11.76	6.3071e-32	8.3711e-30
Nab2	-1.1977	284.04	0.24358	-4.9172	8.7781e-07	1.3609e-05
Kcna6	-1.1965	5.2159	0.42087	-2.843	0.0044695	0.025578
Cdh18	-1.1957	8.8176	0.40517	-2.951	0.003167	0.019142
Plekhg5	-1.1924	188.16	0.14951	-7.9752	1.5219e-15	7.4418e-14
Cd4	-1.1912	32.291	0.29098	-4.0939	4.2409e-05	0.00046477
Nat8f1	-1.1908	1465.1	0.13171	-9.0415	1.5456e-19	1.0526e-17
Ankrd55	-1.1907	6.5823	0.40753	-2.9219	0.0034796	0.020713
Snord22	-1.1901	21.984	0.40034	-2.9726	0.0029527	0.01811
Acvr2b	-1.1887	319.92	0.18227	-6.5214	6.9654e-11	2.1368e-09
Gm31333	-1.1838	13.165	0.37225	-3.1802	0.0014715	0.010132
Gna14	-1.1812	56.886	0.25708	-4.5949	4.3301e-06	5.8729e-05
Tbcel	-1.1783	2387.9	0.13384	-8.8034	1.3276e-18	8.2623e-17
Pde4c	-1.1741	196.25	0.16878	-6.9566	3.4868e-12	1.2126e-10
Cfap54	-1.1732	17.637	0.33051	-3.5497	0.00038572	0.0032223
Ckmt1	-1.1686	9.1904	0.41462	-2.8185	0.0048252	0.027228
Fosl2	-1.1673	192.15	0.17975	-6.4942	8.348e-11	2.5193e-09
Rec8	-1.1667	42.11	0.26808	-4.3521	1.3481e-05	0.000167
Ube2ql1	-1.1604	2.4833	0.40725	-2.8495	0.0043791	0.025192
C9	-1.1565	14899	0.24235	-4.772	1.8238e-06	2.6534e-05
Bhlha15	-1.1564	10.185	0.41721	-2.7719	0.0055738	0.030609
Rnf145	-1.1462	531.21	0.15765	-7.2708	3.5725e-13	1.4124e-11
Slc30a10	-1.142	511.49	0.15785	-7.2349	4.6589e-13	1.8198e-11
Cyp2j9	-1.1396	251.9	0.20054	-5.6828	1.3248e-08	2.8202e-07
Slc38a2	-1.1393	3159	0.1399	-8.1436	3.8366e-16	1.9647e-14
Met	-1.1364	3480	0.075232	-15.105	1.5053e-51	3.7652e-49
Wt1	-1.1361	7.4524	0.41645	-2.728	0.0063721	0.03401
Gm4070	-1.1354	3646.5	0.19799	-5.7348	9.7642e-09	2.1453e-07
Car14	-1.1324	590.75	0.14961	-7.5691	3.7589e-14	1.6189e-12
Mst1r	-1.1301	8.6934	0.41706	-2.7096	0.0067373	0.035511
Ppp1r14a	-1.1276	35.026	0.2585	-4.362	1.2891e-05	0.00015999
Gstm2	-1.1261	773.43	0.17163	-6.5612	5.3392e-11	1.6694e-09
Usp2	-1.1258	603.51	0.22474	-5.0093	5.4635e-07	8.8608e-06
Rgs3	-1.1198	287.01	0.22462	-4.9855	6.1807e-07	9.8641e-06
Gucy2c	-1.1189	5.0923	0.42228	-2.6496	0.008058	0.041215
Slc25a33	-1.1178	246.18	0.22291	-5.0144	5.3193e-07	8.6593e-06
Aadat	-1.1149	2947.6	0.11429	-9.7549	1.7583e-22	1.4755e-20
Gm17597	-1.1137	6.5816	0.41527	-2.6818	0.0073238	0.038013
Sult1d1	-1.1124	1730.7	0.15349	-7.2469	4.2651e-13	1.6809e-11
Cela1	-1.1081	1808.6	0.39153	-2.8302	0.0046513	0.026419
Sdk2	-1.1059	16.394	0.36275	-3.0488	0.0022976	0.014671
Ebf1	-1.1035	24.096	0.35853	-3.0779	0.0020848	0.013584
Slc25a37	-1.1025	648.98	0.15692	-7.0261	2.1231e-12	7.6285e-11
Pogk	-1.1018	377.34	0.19557	-5.6339	1.7616e-08	3.6897e-07
E030013I19Rik	-1.0991	3.6016	0.42229	-2.6028	0.0092456	0.046004
Kcnd3	-1.0978	3.4774	0.42143	-2.6049	0.0091893	0.045795
Hsd17b2	-1.0935	2998.7	0.116	-9.4266	4.2367e-21	3.1854e-19
Dnajc12	-1.0905	164.46	0.17186	-6.3452	2.2215e-10	6.2273e-09
H2-Q9	-1.0899	288.15	0.20397	-5.3437	9.1051e-08	1.7065e-06
Slc35d1	-1.0896	1631.5	0.24218	-4.499	6.826e-06	8.8552e-05
Espn	-1.0866	5.8379	0.41527	-2.6166	0.008881	0.044566
Slco2a1	-1.084	1600.1	0.17557	-6.1745	6.6391e-10	1.7623e-08
Plxnb1	-1.0812	1409.2	0.17731	-6.0977	1.0758e-09	2.7546e-08
Nupr1	-1.0795	98.364	0.40079	-2.6933	0.0070753	0.037019
Csrnp1	-1.0791	275.98	0.20223	-5.3359	9.5046e-08	1.7762e-06
Serpina3i	-1.0758	10.184	0.36629	-2.937	0.0033138	0.019869
Slc25a2	-1.0757	8.5699	0.39552	-2.7197	0.0065336	0.034673
Klhl21	-1.0732	827.85	0.11985	-8.9547	3.4061e-19	2.2263e-17
Prtn3	-1.071	4.0976	0.40963	-2.6146	0.0089337	0.044761
Cyp2d11	-1.0709	14.782	0.35053	-3.0552	0.0022492	0.014461
Sulf2	-1.0698	217.35	0.1866	-5.733	9.8664e-09	2.1641e-07
Zfp467	-1.0678	340.19	0.17207	-6.2057	5.4447e-10	1.4662e-08
Kat2b	-1.0663	2879.2	0.14496	-7.3557	1.8989e-13	7.7427e-12
Hebp2	-1.0657	7.9486	0.39365	-2.7073	0.0067836	0.035693
Smad9	-1.0624	737.65	0.1839	-5.7771	7.5993e-09	1.6896e-07
Scd1	-1.0599	77876	0.23776	-4.4579	8.2766e-06	0.00010575
Junb	-1.0597	805.24	0.18059	-5.8678	4.4166e-09	1.0185e-07
Atp1b1	-1.0562	651.18	0.20445	-5.1659	2.3929e-07	4.1891e-06
Slc16a6	-1.0554	143.71	0.23858	-4.4235	9.7123e-06	0.00012277
Pde4b	-1.0529	281.71	0.20481	-5.1406	2.738e-07	4.7232e-06
Slc23a2	-1.0476	1045.9	0.12061	-8.6855	3.7711e-18	2.2709e-16
Ireb2	-1.0472	2591.1	0.16178	-6.473	9.6047e-11	2.8393e-09
Cspg5	-1.0467	46.455	0.22447	-4.6629	3.1174e-06	4.3321e-05
St8sia3	-1.0465	20.116	0.38882	-2.6915	0.0071132	0.037157
Kcnq5	-1.0462	10.184	0.39174	-2.6707	0.0075686	0.039112
Adh6-ps1	-1.046	1215.3	0.10961	-9.5428	1.3906e-21	1.1165e-19
Dsg1c	-1.034	139.61	0.26904	-3.8432	0.00012146	0.0011737
Rassf5	-1.0335	196.99	0.1711	-6.0404	1.5371e-09	3.7938e-08
Cyp1a1	-1.0326	23.348	0.31221	-3.3073	0.0009421	0.0069506
Gulp1	-1.032	22.856	0.34216	-3.0162	0.0025596	0.016014
Cebpe	-1.0316	95.893	0.22852	-4.514	6.3616e-06	8.3162e-05
Slc13a3	-1.0288	277.23	0.21351	-4.8188	1.4441e-06	2.1351e-05
Zan	-1.0283	1.6142	0.38486	-2.6719	0.0075421	0.039006
Gm26876	-1.0264	2.9793	0.39281	-2.613	0.0089744	0.044914
Pparg	-1.0205	242.07	0.18991	-5.3737	7.7117e-08	1.4601e-06
H2-Q7	-1.0196	214	0.2435	-4.1873	2.8225e-05	0.00032403
Nlrc5	-1.0186	676.93	0.14828	-6.8691	6.4618e-12	2.1945e-10
Mast1	-1.0149	11.427	0.36091	-2.8122	0.0049211	0.027653
Scnn1a	-1.0137	248.78	0.19717	-5.1414	2.7275e-07	4.7114e-06
Glo1	-1.0091	6213.5	0.10952	-9.2143	3.1339e-20	2.1916e-18
Ttc39c	-1.0087	6614	0.13966	-7.2226	5.1011e-13	1.9747e-11
Pdlim7	-1.0087	89.057	0.18494	-5.454	4.9258e-08	9.62e-07
Cyp2u1	-1.0065	1029.2	0.16486	-6.1049	1.0286e-09	2.639e-08
Aatk	-1.0036	105.45	0.16401	-6.1194	9.394e-10	2.4438e-08
C4bp	-1.0033	8312.5	0.12316	-8.1459	3.7644e-16	1.9353e-14
Cdc6	1.0002	16.029	0.3409	2.934	0.003346	0.020019
Plin3	1.0003	1763.4	0.15714	6.3657	1.9443e-10	5.4859e-09
Spdl1	1.0004	17.396	0.32511	3.077	0.0020911	0.013613
Lipa	1.0015	9044.2	0.15379	6.5118	7.4254e-11	2.2672e-09
Slc43a1	1.0056	229.4	0.19644	5.1189	3.0728e-07	5.2521e-06
Zc4h2	1.0074	32.18	0.26805	3.7583	0.00017105	0.0015931
Fh1	1.0078	4518.6	0.11355	8.8754	6.9661e-19	4.4634e-17
Csrp2	1.0082	627	0.1063	9.4845	2.4366e-21	1.8978e-19
Tmem184c	1.0098	826.23	0.16039	6.2963	3.0488e-10	8.3663e-09
Vopp1	1.0108	167.38	0.13999	7.2207	5.1733e-13	1.9967e-11
Hapln1	1.0122	19.138	0.36983	2.7371	0.0061989	0.033277
Hspa4l	1.0126	839.26	0.13226	7.6559	1.92e-14	8.4655e-13
Slc41a2	1.0127	2033.9	0.15994	6.3318	2.423e-10	6.7342e-09
Insc	1.013	369.31	0.19826	5.1095	3.2296e-07	5.5127e-06
Aen	1.0148	539.9	0.10345	9.8097	1.0222e-22	8.8641e-21
Sdr16c5	1.0153	13.668	0.39101	2.5967	0.0094137	0.046645
Fanca	1.0198	21.494	0.33054	3.0853	0.0020335	0.013331
Prune1	1.0233	737.71	0.12486	8.1954	2.4966e-16	1.3041e-14
Klhdc7b	1.0236	18.265	0.31365	3.2634	0.0011008	0.0078933
Suv39h2	1.0308	21.747	0.29569	3.4861	0.00049005	0.0039763
Atp2b2	1.0318	73.18	0.27541	3.7464	0.00017941	0.0016515
Gm16157	1.0319	257.22	0.13908	7.4196	1.1746e-13	4.8194e-12
Snhg11	1.0332	217.06	0.18053	5.7232	1.0452e-08	2.2658e-07
Smc2	1.0339	205.26	0.16968	6.0932	1.1069e-09	2.823e-08
Sema5b	1.0342	65.853	0.25126	4.1162	3.8511e-05	0.00042813
Tmem120a	1.0379	1543.1	0.18311	5.6683	1.4421e-08	3.0599e-07
Nbdy	1.0387	33.427	0.26257	3.9561	7.6199e-05	0.00078103
Tbl1xr1	1.0398	3351.2	0.13447	7.7325	1.0541e-14	4.7608e-13
Gda	1.0418	1180.8	0.11677	8.9218	4.5862e-19	2.9678e-17
Cys1	1.0433	57.529	0.24361	4.2827	1.8467e-05	0.00022282
Fam126a	1.0447	381.33	0.17449	5.9873	2.1335e-09	5.0824e-08
Rasgrp2	1.0449	235.71	0.21243	4.9188	8.7095e-07	1.3535e-05
Btc	1.0456	124.76	0.24958	4.1894	2.7966e-05	0.00032162
Slc22a5	1.0459	1497.9	0.16413	6.3721	1.8647e-10	5.2727e-09
Lig1	1.0465	85.107	0.22062	4.7435	2.1009e-06	3.0262e-05
Rad54b	1.0475	18.513	0.31312	3.3454	0.00082155	0.0062128
Ccna2	1.0509	77.157	0.26577	3.9541	7.6811e-05	0.00078667
Cyp4a10	1.0525	14423	0.35638	2.9535	0.0031423	0.01902
Kif23	1.0545	51.19	0.30653	3.4402	0.00058128	0.004613
Tmem237	1.0552	86.24	0.20787	5.076	3.8548e-07	6.4864e-06
Cebpd	1.0581	192.35	0.20494	5.1631	2.4283e-07	4.2453e-06
Kif22	1.0596	20.498	0.32084	3.3027	0.00095772	0.0070459
Cdnf	1.0597	18.394	0.35694	2.9689	0.0029882	0.018273
Srp54b	1.0609	577.17	0.17569	6.0382	1.5587e-09	3.8326e-08
Ppp1r10	1.0617	1286.3	0.12253	8.6641	4.5518e-18	2.6895e-16
Rad18	1.063	86.102	0.20517	5.1812	2.2046e-07	3.8856e-06
Thnsl1	1.0668	152.23	0.20471	5.2113	1.8748e-07	3.3314e-06
Afmid	1.0692	4135.5	0.16124	6.6311	3.3311e-11	1.0594e-09
Plekha1	1.0693	620.54	0.1055	10.136	3.8438e-24	3.6229e-22
Gcsam	1.0694	7.4588	0.41568	2.5727	0.010091	0.049194
Cenpe	1.071	79.516	0.19977	5.3613	8.2622e-08	1.562e-06
Pyroxd2	1.0742	759.31	0.14107	7.6142	2.6526e-14	1.1539e-12
Rdh16f2	1.0745	2104.6	0.11537	9.3136	1.2355e-20	8.8782e-19
Gins2	1.0754	13.793	0.34503	3.1169	0.0018274	0.012164
Stard3nl	1.077	192.35	0.14773	7.2901	3.0963e-13	1.2392e-11
Hells	1.0777	59.884	0.2183	4.9366	7.9483e-07	1.2456e-05
Zwilch	1.0778	32.304	0.30568	3.5258	0.00042226	0.0034783
Sec22c	1.0793	462.79	0.16884	6.3923	1.6337e-10	4.7013e-09
Dhrs7	1.0804	560.16	0.14036	7.697	1.3929e-14	6.2046e-13
Lpar3	1.0808	4.8463	0.41809	2.5851	0.0097346	0.047798
Ube2c	1.0826	29.817	0.34282	3.1581	0.0015881	0.010792
Gm38560	1.083	13.42	0.36469	2.9697	0.0029809	0.018241
Gpx7	1.0857	59.891	0.23845	4.5531	5.2859e-06	7.0085e-05
Aurkb	1.088	23.608	0.28905	3.764	0.00016722	0.0015614
Mppe1	1.0886	279.45	0.18637	5.8413	5.1802e-09	1.18e-07
Cdca8	1.0891	25.226	0.28481	3.8241	0.00013125	0.001259
Aph1c	1.0902	47.718	0.23567	4.626	3.7285e-06	5.1103e-05
Sgo1	1.0919	10.685	0.36322	3.0063	0.0026447	0.016514
Pyroxd1	1.0942	371.79	0.11874	9.2149	3.1149e-20	2.19e-18
Cox19	1.0953	633.11	0.10966	9.9878	1.7244e-23	1.5796e-21
Cmpk2	1.0956	280.46	0.17295	6.3348	2.3771e-10	6.6351e-09
Sec24d	1.0967	3339.5	0.10249	10.701	1.01e-26	1.0768e-24
Treh	1.0975	51.572	0.26338	4.167	3.0857e-05	0.00035114
Nrip2	1.0976	6.8346	0.40046	2.7409	0.0061276	0.03303
Meltf	1.1033	3.7294	0.42249	2.6113	0.0090191	0.045085
Pbk	1.1043	19.758	0.33904	3.257	0.0011259	0.008038
Adra1a	1.106	287.28	0.20978	5.2719	1.3501e-07	2.4458e-06
Itpripl2	1.1089	644.29	0.12779	8.6775	4.0447e-18	2.4133e-16
Chek1	1.1109	21.619	0.30284	3.6684	0.00024405	0.0021757
Gm10433	1.1138	24.605	0.33221	3.3527	0.00080017	0.0060897
Knl1	1.1146	55.041	0.28584	3.8993	9.6481e-05	0.00095287
Slc13a4	1.1159	19.755	0.315	3.5427	0.00039605	0.0032959
Maob	1.1177	4446.3	0.15776	7.085	1.3905e-12	5.1236e-11
Iqck	1.1196	5.2192	0.4114	2.7214	0.0064997	0.034537
Crybg1	1.1219	1675.7	0.13315	8.4259	3.5789e-17	1.9809e-15
Knstrn	1.1235	42.865	0.272	4.1306	3.6181e-05	0.00040465
Kntc1	1.1246	33.172	0.30476	3.6902	0.00022411	0.0020145
Diaph3	1.1284	28.575	0.29354	3.8442	0.00012097	0.0011707
Fzd8	1.1311	855.2	0.15382	7.3533	1.9339e-13	7.8605e-12
Paqr3	1.1315	237.57	0.18305	6.1813	6.357e-10	1.7014e-08
Egln3	1.1376	538.05	0.17469	6.5118	7.4241e-11	2.2672e-09
Abcb1b	1.1381	136.94	0.23218	4.9019	9.4912e-07	1.4627e-05
Rogdi	1.1391	467.59	0.11806	9.6484	4.9919e-22	4.1094e-20
Mab21l2	1.1439	8.699	0.40974	2.7919	0.0052405	0.029067
D17H6S56E-5	1.1462	264.9	0.20033	5.7218	1.0541e-08	2.2776e-07
Rtn4	1.1475	1877.6	0.1351	8.4936	2.0039e-17	1.1333e-15
Ubd	1.1498	33.425	0.34243	3.3577	0.00078594	0.0059957
Cbr1	1.1517	1282.2	0.19133	6.0197	1.7471e-09	4.2161e-08
Cdkn3	1.1535	12.301	0.38433	3.0013	0.002688	0.016744
Ccnb2	1.154	44.858	0.31442	3.6704	0.00024216	0.0021604
Ahi1	1.1549	63.998	0.23092	5.0012	5.6971e-07	9.1824e-06
Ptrh1	1.1551	11.56	0.40089	2.8812	0.0039613	0.023147
Cyp2d26	1.1558	22131	0.11793	9.8012	1.113e-22	9.5872e-21
Hcrtr2	1.1572	35.166	0.27692	4.1789	2.9289e-05	0.00033506
Ccdc18	1.1579	31.434	0.26518	4.3664	1.2631e-05	0.00015707
Kif14	1.1586	19.88	0.33534	3.455	0.00055035	0.0043917
Ect2	1.1595	108.09	0.19823	5.8494	4.9347e-09	1.1261e-07
Nek3	1.1599	59.649	0.22086	5.2519	1.5051e-07	2.7039e-06
Gm3219	1.1602	732.62	0.16535	7.0167	2.271e-12	8.1373e-11
Ttr	1.1608	168790	0.19455	5.9665	2.4241e-09	5.7327e-08
Mki67	1.1611	497.83	0.19284	6.0208	1.7352e-09	4.2012e-08
Acod1	1.1654	9.9412	0.38722	3.0096	0.0026159	0.01635
Nr4a2	1.1656	17.771	0.3554	3.2798	0.0010388	0.0075233
Cacng7	1.1702	16.03	0.34294	3.4123	0.00064412	0.005038
Sult2a5	1.1711	2.1138	0.39506	2.9643	0.0030339	0.018509
Hsd17b7	1.1739	4087.4	0.088802	13.22	6.7596e-40	1.2044e-37
Sgo2a	1.1803	35.658	0.27802	4.2455	2.1808e-05	0.00025834
Tsc22d1	1.1804	2503.1	0.22963	5.1404	2.7417e-07	4.7234e-06
Mcm5	1.1827	134.07	0.20277	5.8327	5.4538e-09	1.2337e-07
Frk	1.1828	256.72	0.15655	7.5556	4.1678e-14	1.7832e-12
Akr1d1	1.1859	5023.2	0.12078	9.8187	9.3498e-23	8.2171e-21
Gm19705	1.1883	16.527	0.33646	3.5317	0.0004129	0.0034126
Fam124a	1.1891	557.56	0.16201	7.3396	2.1427e-13	8.6554e-12
Kif4	1.1904	35.91	0.27951	4.2587	2.0558e-05	0.00024442
Aptx	1.1905	392.77	0.14306	8.3213	8.7001e-17	4.7348e-15
Tpx2	1.1911	62.124	0.28884	4.1236	3.7294e-05	0.00041638
Slc35f2	1.1934	34.055	0.31575	3.7795	0.00015712	0.0014787
Polq	1.1974	19.011	0.31919	3.7514	0.00017584	0.0016279
Foxm1	1.1977	32.178	0.29913	4.0041	6.2248e-05	0.00065149
Cep78	1.1983	83.253	0.20132	5.9521	2.6471e-09	6.2263e-08
Cenpf	1.1984	91.194	0.19786	6.0568	1.3884e-09	3.453e-08
Abcg5	1.2	3807	0.14983	8.0092	1.1542e-15	5.7082e-14
Dpf3	1.2001	24.227	0.3221	3.7257	0.00019478	0.0017829
Fam187b	1.2028	76.672	0.22568	5.3299	9.8256e-08	1.831e-06
Rad9b	1.2052	31.315	0.26162	4.6069	4.0877e-06	5.5557e-05
Paox	1.211	965.03	0.1495	8.1	5.4946e-16	2.7809e-14
Lrp11	1.2114	98.424	0.23733	5.1043	3.3197e-07	5.6592e-06
Hmgcs1	1.2126	13277	0.2181	5.5598	2.7008e-08	5.455e-07
Rnf135	1.217	291.52	0.13514	9.0055	2.1476e-19	1.4474e-17
Kif2c	1.2243	22.985	0.3154	3.8816	0.00010378	0.0010152
Cmbl	1.2267	3513.2	0.14943	8.2097	2.2172e-16	1.1723e-14
Apoc3	1.2277	30990	0.12778	9.6079	7.4051e-22	6.0199e-20
Coa6	1.2333	383.24	0.15212	8.1074	5.1728e-16	2.6282e-14
Psat1	1.2334	33.672	0.26437	4.6652	3.0837e-06	4.3082e-05
Rhobtb1	1.2345	2136.9	0.11849	10.418	2.0421e-25	2.0432e-23
Adgrl2	1.2446	2582.3	0.19195	6.4841	8.9278e-11	2.6634e-09
Mlkl	1.2498	175.34	0.17573	7.1119	1.1445e-12	4.241e-11
Iqgap3	1.2612	40.63	0.26567	4.7473	2.0617e-06	2.9763e-05
Cyp2c54	1.2618	8462	0.1602	7.8761	3.3774e-15	1.5802e-13
Lhpp	1.2626	1719.5	0.14806	8.5278	1.4921e-17	8.5499e-16
Acly	1.2637	8295.6	0.14105	8.9593	3.268e-19	2.1468e-17
Mbnl3	1.2658	125.27	0.22662	5.5856	2.3287e-08	4.7551e-07
Syt14	1.267	3.8521	0.42251	2.9987	0.0027116	0.016859
Alas1	1.2679	14374	0.18118	6.998	2.5973e-12	9.2303e-11
H2-K2	1.2681	193.6	0.22542	5.6255	1.8497e-08	3.8557e-07
Slc45a3	1.272	548.39	0.1557	8.1701	3.0811e-16	1.5966e-14
Mcm3	1.2732	192.59	0.16009	7.9533	1.816e-15	8.7486e-14
Srebf1	1.2733	6655.6	0.10636	11.972	5.0041e-33	6.9243e-31
Top2a	1.2746	197.31	0.18711	6.8121	9.6158e-12	3.2235e-10
Srd5a2	1.2775	51.196	0.2279	5.6056	2.0752e-08	4.2709e-07
P2ry1	1.2781	496.42	0.12332	10.365	3.5938e-25	3.5413e-23
H2-T-ps	1.2801	11.682	0.39177	3.2674	0.0010856	0.0078183
Myadm	1.2828	1298.1	0.20094	6.3839	1.7267e-10	4.9143e-09
Pomgnt2	1.2845	74.937	0.20822	6.169	6.8741e-10	1.8173e-08
Trim45	1.2852	20.873	0.32941	3.9015	9.5609e-05	0.00094498
Plk4	1.2854	45.104	0.24415	5.2646	1.4048e-07	2.5378e-06
Ncapg	1.2868	34.045	0.27368	4.7018	2.5783e-06	3.6571e-05
Cyp2c68	1.2873	9619.9	0.19687	6.5387	6.2055e-11	1.9158e-09
Pdzk1ip1	1.2874	67.979	0.2543	5.0623	4.1416e-07	6.9152e-06
Abca5	1.2918	462.14	0.17847	7.2383	4.5431e-13	1.7799e-11
Ckap2	1.2926	41.503	0.31417	4.1143	3.884e-05	0.00043141
Slc17a8	1.2968	517.99	0.27799	4.6648	3.0893e-06	4.3114e-05
Hmgcr	1.297	3575	0.19645	6.6019	4.0581e-11	1.2811e-09
Sybu	1.3002	3.976	0.42246	3.0778	0.0020857	0.013584
Ticrr	1.3015	7.5803	0.40131	3.2431	0.0011822	0.008404
Nusap1	1.3032	51.569	0.2451	5.3168	1.0563e-07	1.9599e-06
Evi2	1.3036	5.0977	0.39759	3.2786	0.0010431	0.0075505
Ldha	1.3053	17817	0.13607	9.5927	8.5805e-22	6.9321e-20
Adh1	1.3061	64629	0.16508	7.9121	2.5302e-15	1.1967e-13
Hpd	1.3079	59462	0.12346	10.594	3.1658e-26	3.3208e-24
Gbp7	1.3109	1371.9	0.12506	10.482	1.0398e-25	1.0734e-23
Krt8	1.3128	6652.8	0.17615	7.4528	9.138e-14	3.7733e-12
Prob1	1.3192	468.62	0.14749	8.9444	3.7406e-19	2.4327e-17
Mcm6	1.3203	313.98	0.15968	8.2683	1.3591e-16	7.275e-15
Mesp2	1.3305	13.42	0.35348	3.7641	0.00016717	0.0015614
Fam102a	1.3315	1610	0.11657	11.422	3.2334e-30	4.044e-28
Gbp10	1.3343	1144	0.23701	5.6297	1.8049e-08	3.7742e-07
Cdca3	1.3367	69.581	0.28111	4.7549	1.9852e-06	2.8722e-05
Tlr12	1.3404	445.12	0.19265	6.9575	3.4632e-12	1.2077e-10
Gm14548	1.3418	4.8452	0.40024	3.3526	0.0008006	0.0060897
Cep55	1.3461	17.394	0.32213	4.1786	2.9336e-05	0.00033531
Tnfrsf19	1.3486	309.04	0.14556	9.2646	1.9575e-20	1.3913e-18
Ptch2	1.3496	65.366	0.22687	5.9486	2.7051e-09	6.3512e-08
Prdx6	1.3523	15366	0.13063	10.353	4.0646e-25	3.975e-23
Dlec1	1.3524	11.93	0.3689	3.666	0.00024635	0.0021902
Asl	1.3531	11909	0.13178	10.267	9.875e-25	9.5144e-23
Acpp	1.354	386	0.20073	6.7451	1.5292e-11	5.0354e-10
Pmvk	1.3549	1086.7	0.12513	10.828	2.531e-27	2.7434e-25
Birc5	1.3654	70.826	0.27456	4.9732	6.5846e-07	1.0407e-05
Lrtm1	1.3685	181.45	0.39629	3.4534	0.00055364	0.0044152
Casz1	1.3711	58.404	0.24615	5.5701	2.5453e-08	5.1488e-07
Frmd4b	1.3717	2406.4	0.16623	8.2519	1.5595e-16	8.2794e-15
Dtl	1.3752	40.505	0.32093	4.2849	1.8282e-05	0.00022079
Kif18b	1.3785	14.415	0.35287	3.9067	9.3584e-05	0.0009296
Ugdh	1.4026	8834.9	0.15948	8.7948	1.4329e-18	8.833e-17
Fmo1	1.4073	8669.4	0.16325	8.6208	6.6493e-18	3.8784e-16
Gstt1	1.4076	5172.2	0.17472	8.0562	7.8673e-16	3.9357e-14
Eda2r	1.4126	95.445	0.28004	5.044	4.5579e-07	7.5139e-06
Ckap2l	1.4188	50.563	0.30398	4.6674	3.0508e-06	4.2709e-05
Sgsm1	1.4189	65.366	0.22344	6.3503	2.1492e-10	6.0378e-09
Ces1d	1.4223	23456	0.22016	6.4601	1.0461e-10	3.0439e-09
Fam184a	1.4293	44.605	0.28449	5.0242	5.0546e-07	8.2594e-06
Aurka	1.4322	38.146	0.27494	5.209	1.8983e-07	3.3684e-06
Klk1b4	1.433	104.38	0.25513	5.6167	1.9459e-08	4.0431e-07
Il17rb	1.4362	358.85	0.18512	7.7584	8.6034e-15	3.9265e-13
Tmem154	1.4378	19.139	0.34154	4.2097	2.5573e-05	0.00029726
Rrm2	1.439	174.83	0.2514	5.7241	1.0401e-08	2.2584e-07
Hsd17b10	1.4402	3522.7	0.14525	9.9153	3.5734e-23	3.2055e-21
Ankrd9	1.4412	101.29	0.21269	6.776	1.2357e-11	4.1003e-10
Depdc1a	1.4419	12.552	0.37774	3.8172	0.00013497	0.0012889
Mas1	1.444	10.318	0.39538	3.6521	0.00026006	0.0023011
Fibin	1.453	23.114	0.32447	4.4782	7.5288e-06	9.6957e-05
Prc1	1.4558	68.585	0.25927	5.6152	1.9629e-08	4.072e-07
Urml	1.458	839.99	0.20208	7.2149	5.3955e-13	2.0641e-11
Ccdc87	1.4585	5.2209	0.42056	3.4679	0.00052445	0.0042082
Pfkfb1	1.4634	877.59	0.18331	7.9831	1.4275e-15	7.033e-14
Osgin2	1.4634	88.227	0.20275	7.2177	5.2861e-13	2.0282e-11
Ttk	1.468	16.153	0.37005	3.967	7.2782e-05	0.00074836
Nipal1	1.4711	231.66	0.20527	7.1669	7.6695e-13	2.8915e-11
Abcd1	1.4878	874.34	0.11881	12.523	5.6212e-36	8.4041e-34
Arhgap36	1.4897	9.6927	0.4005	3.7195	0.00019958	0.0018205
Atp8b5	1.4931	19.509	0.3582	4.1682	3.0702e-05	0.00034968
Fdps	1.4934	5676.3	0.1506	9.9161	3.5418e-23	3.1992e-21
Ccnb1	1.4934	49.079	0.33082	4.5141	6.3581e-06	8.3162e-05
Adarb2	1.4938	3.6032	0.41802	3.5734	0.00035234	0.0029817
Ces2d-ps	1.5065	109.85	0.20155	7.4746	7.7463e-14	3.2088e-12
Aldh1a7	1.5151	8147.3	0.13867	10.926	8.6883e-28	9.577e-26
Grhl1	1.5174	128.24	0.20244	7.4955	6.6057e-14	2.7627e-12
Fam25c	1.5188	821.24	0.17495	8.6813	3.9135e-18	2.3457e-16
Acot4	1.5206	823.59	0.22403	6.7877	1.1396e-11	3.791e-10
Epdr1	1.5299	24.98	0.32607	4.6919	2.7073e-06	3.8296e-05
Lect2	1.5318	3033.4	0.16283	9.4071	5.0981e-21	3.7892e-19
Tmem86b	1.5339	1332.3	0.17297	8.868	7.4473e-19	4.7484e-17
Sult3a2	1.5392	2.9834	0.41388	3.719	0.00020003	0.0018232
Trim80	1.5413	11.808	0.39295	3.9224	8.7683e-05	0.00088137
Csrp3	1.5473	541.59	0.16828	9.1952	3.742e-20	2.6028e-18
Dlgap5	1.5491	29.573	0.31822	4.8679	1.128e-06	1.712e-05
Cntrl	1.5571	1875.1	0.12072	12.898	4.6186e-38	7.5093e-36
Adssl1	1.5579	372.67	0.26078	5.9738	2.3174e-09	5.5005e-08
Gas6	1.5671	1571.4	0.14288	10.968	5.453e-28	6.0622e-26
Cyp2c53-ps	1.5758	40.014	0.27621	5.705	1.1637e-08	2.4936e-07
Cldn2	1.5819	3967.3	0.1501	10.539	5.7374e-26	5.9701e-24
Krt18	1.5849	6324.7	0.12105	13.092	3.6501e-39	6.2469e-37
Gm7334	1.5881	35.049	0.32666	4.8615	1.165e-06	1.762e-05
Creld2	1.5889	1246.5	0.27129	5.8568	4.7179e-09	1.0823e-07
Wfdc2	1.5904	61.395	0.24551	6.478	9.2959e-11	2.7542e-09
Etnppl	1.5934	7845.4	0.22085	7.2145	5.4118e-13	2.0642e-11
Cdc20	1.5979	55.171	0.31966	4.9988	5.7676e-07	9.2615e-06
Nrg4	1.6031	368.99	0.19419	8.2554	1.5139e-16	8.07e-15
Chic1	1.6085	283.86	0.24596	6.5395	6.1716e-11	1.9113e-09
S100a10	1.6099	2324.6	0.22137	7.2722	3.5376e-13	1.4029e-11
Bhmt	1.611	132730	0.22318	7.2185	5.2546e-13	2.0221e-11
Uap1l1	1.6166	211.38	0.15468	10.451	1.4488e-25	1.4838e-23
Inpp5j	1.6187	9.447	0.40188	4.0278	5.629e-05	0.00059429
Synpo	1.6196	352.65	0.24085	6.7245	1.7616e-11	5.757e-10
Hpdl	1.6264	5.5922	0.41591	3.9104	9.2138e-05	0.00091834
Cyp7a1	1.6283	14077	0.24332	6.6921	2.1999e-11	7.1358e-10
Syt12	1.6298	60.641	0.22408	7.2732	3.5117e-13	1.3969e-11
Cgref1	1.6356	35.043	0.29796	5.4893	4.0342e-08	7.9504e-07
Mirg	1.6513	3.8538	0.42129	3.9197	8.8649e-05	0.00088901
Mep1a	1.6515	3.8523	0.42129	3.9201	8.8527e-05	0.00088848
Serpinb8	1.6532	179.68	0.26659	6.2013	5.6014e-10	1.5053e-08
Acnat2	1.6541	538.11	0.26175	6.3196	2.6224e-10	7.2413e-09
Mvd	1.6631	333.29	0.17487	9.511	1.8892e-21	1.4893e-19
Fmo3	1.6681	10.063	0.40326	4.1365	3.5267e-05	0.00039613
Cdx4	1.6814	3.4794	0.41772	4.0252	5.6924e-05	0.00060046
Ces2c	1.6827	5708.2	0.17849	9.4275	4.199e-21	3.1754e-19
Aacs	1.6841	2619.7	0.18556	9.0757	1.1295e-19	7.7325e-18
Mtnr1a	1.6913	99.555	0.25482	6.6374	3.1929e-11	1.0204e-09
Tnfrsf12a	1.6957	234.98	0.1783	9.5103	1.9018e-21	1.4902e-19
C130080G10Rik	1.6982	4.4739	0.42248	4.0197	5.8265e-05	0.00061365
Lacc1	1.7288	454.96	0.1814	9.5302	1.5699e-21	1.2451e-19
Tnfsf15	1.7313	11.557	0.38302	4.52	6.1846e-06	8.1173e-05
Nrg1	1.7514	61.385	0.26846	6.524	6.8453e-11	2.1049e-09
Rdh9	1.7524	4056.2	0.15863	11.047	2.2637e-28	2.6526e-26
Rhof	1.755	19.394	0.35857	4.8944	9.8622e-07	1.5109e-05
Ces2e	1.7622	9321.9	0.20714	8.5075	1.778e-17	1.0099e-15
Stil	1.778	26.714	0.29672	5.9923	2.0688e-09	4.9374e-08
Pex11a	1.7824	3679.8	0.19862	8.974	2.859e-19	1.8973e-17
Clstn3	1.7833	496.77	0.26887	6.6325	3.3003e-11	1.0521e-09
Hspa1b	1.7949	625.12	0.23792	7.5439	4.5609e-14	1.9387e-12
E2f7	1.7959	32.927	0.29646	6.0579	1.3795e-09	3.4407e-08
Tnfrsf10b	1.7979	24.232	0.3211	5.5992	2.1536e-08	4.4253e-07
Oat	1.8002	35333	0.20776	8.6647	4.5256e-18	2.6879e-16
Tmem71	1.8019	83.389	0.21505	8.3791	5.3348e-17	2.9403e-15
Hrk	1.8128	8.5764	0.40248	4.504	6.6674e-06	8.6723e-05
Zfp707	1.8135	889.41	0.14547	12.467	1.1364e-35	1.6797e-33
Clcf1	1.8177	24.972	0.31569	5.7578	8.5224e-09	1.8884e-07
Gale	1.821	294.52	0.19506	9.3353	1.0069e-20	7.3167e-19
Ctps2	1.8226	505.3	0.13317	13.686	1.2268e-42	2.3816e-40
Ripply1	1.8293	18.019	0.3556	5.1442	2.6873e-07	4.6481e-06
Rcan2	1.859	304.84	0.18951	9.8098	1.0221e-22	8.8641e-21
Cyp46a1	1.8606	73.948	0.2337	7.9615	1.6994e-15	8.2476e-14
Trhde	1.8911	143.04	0.19947	9.481	2.5183e-21	1.9497e-19
Shc2	1.9112	18.022	0.37209	5.1364	2.8007e-07	4.8186e-06
Slco1a4	1.9138	4075.9	0.21675	8.8293	1.0535e-18	6.5878e-17
Anxa8	1.9206	17.898	0.33112	5.8004	6.6163e-09	1.4787e-07
Tnfrsf22	1.9224	48.973	0.2829	6.7951	1.0823e-11	3.6096e-10
Mcm2	1.9305	218.72	0.17542	11.005	3.5959e-28	4.0321e-26
Elovl5	1.9321	18820	0.18611	10.381	3.0151e-25	2.9937e-23
Orm2	1.9349	7467.5	0.42223	4.5827	4.5897e-06	6.1992e-05
Thrsp	1.9377	5511.2	0.22029	8.7961	1.4171e-18	8.7772e-17
Chrna4	1.9486	57.04	0.3053	6.3824	1.7432e-10	4.9506e-09
Bcl2l14	1.9665	32.19	0.33322	5.9013	3.6065e-09	8.3767e-08
Mtmr7	1.9679	146.65	0.20117	9.7823	1.3406e-22	1.1472e-20
Fignl1	1.9997	32.934	0.27806	7.1916	6.4038e-13	2.4355e-11
Slc35f1	2.0034	44.756	0.33469	5.986	2.1505e-09	5.1137e-08
Pnp	2.0097	4285	0.10269	19.571	2.7556e-85	1.3786e-82
Fam83f	2.0882	106.52	0.2476	8.4339	3.3436e-17	1.8665e-15
Spc24	2.0887	397.21	0.20579	10.15	3.3272e-24	3.1589e-22
Bdnf	2.0925	125.51	0.24412	8.5716	1.0203e-17	5.9246e-16
Prlr	2.0979	5899.3	0.14453	14.515	9.683e-48	2.1715e-45
Rian	2.0979	136.59	0.26561	7.8984	2.8246e-15	1.3311e-13
Hspa1a	2.1667	94.828	0.30152	7.1858	6.6801e-13	2.5332e-11
Lysmd2	2.1695	51.452	0.23478	9.2406	2.4509e-20	1.7326e-18
Abcb1a	2.1729	263.93	0.15863	13.698	1.0383e-42	2.0463e-40
Cyp2c69	2.2132	637.69	0.39223	5.6426	1.6748e-08	3.5135e-07
Abhd2	2.2441	4367.8	0.10264	21.864	5.7381e-106	4.1464e-103
Asrgl1	2.2559	532.69	0.16049	14.057	7.0207e-45	1.4495e-42
Ffar4	2.281	17.277	0.37848	6.0267	1.673e-09	4.0674e-08
Fcor	2.2904	22.253	0.3497	6.5496	5.7678e-11	1.7991e-09
Akr1c18	2.294	10.813	0.38828	5.9083	3.457e-09	8.0583e-08
Blnk	2.3163	119.18	0.17943	12.909	3.9893e-38	6.5683e-36
Acot3	2.345	2254.1	0.41787	5.6119	2.0015e-08	4.1454e-07
Serpina3m	2.3483	14514	0.15557	15.095	1.7437e-51	4.2793e-49
Shc4	2.3791	10.814	0.39202	6.0689	1.288e-09	3.2404e-08
Cenpm	2.3842	69.974	0.25492	9.3528	8.5355e-21	6.2371e-19
Acot2	2.4034	389.22	0.24601	9.7695	1.5219e-22	1.2854e-20
Smpd3	2.4053	340.67	0.21199	11.346	7.7216e-30	9.5652e-28
Spata24	2.427	89.858	0.20417	11.887	1.3805e-32	1.8901e-30
Cyp2c40	2.4521	3226.3	0.37953	6.4607	1.042e-10	3.0439e-09
Greb1l	2.4548	88.358	0.19955	12.302	8.8408e-35	1.2777e-32
Rsph4a	2.5601	39.779	0.31804	8.0497	8.3027e-16	4.1377e-14
Upp1	2.5616	156.7	0.25946	9.8728	5.4619e-23	4.866e-21
Gm33104	2.5894	7.5833	0.41926	6.1762	6.5656e-10	1.7464e-08
Ttc39aos1	2.6276	67.859	0.22938	11.455	2.2085e-30	2.8163e-28
Ccdc120	2.6925	77.552	0.23168	11.622	3.1947e-31	4.1553e-29
Gas7	2.7065	1341.6	0.15936	16.984	1.084e-64	3.279e-62
Gria3	2.7679	129.88	0.28084	9.8557	6.4747e-23	5.729e-21
Gstt3	2.7727	2944.7	0.16779	16.525	2.4126e-61	6.8218e-59
Chil1	2.7796	14.047	0.3887	7.1511	8.6101e-13	3.2182e-11
Col27a1	2.8084	3135.7	0.15903	17.66	8.5994e-70	2.868e-67
Dntt	2.8131	47.605	0.32132	8.7549	2.0427e-18	1.2415e-16
Pnp2	2.8335	90.489	0.23467	12.074	1.4416e-33	2.0381e-31
Fam83a	2.8656	59.416	0.34644	8.2715	1.3228e-16	7.1099e-15
Atg16l2	2.8941	873.63	0.15541	18.623	2.1093e-77	8.0692e-75
Mgst2	2.9151	19.025	0.39663	7.3497	1.987e-13	8.0514e-12
Themis	2.9401	147.17	0.30093	9.7701	1.5134e-22	1.2854e-20
Cyp2c38	2.9689	3617.7	0.26211	11.327	9.6653e-30	1.1749e-27
Miox	2.9838	19.397	0.38476	7.755	8.8367e-15	4.0189e-13
Dhrs9	3.0304	341.58	0.24424	12.407	2.3888e-35	3.4912e-33
Gm10639	3.0422	14.292	0.39211	7.7585	8.5909e-15	3.9265e-13
Slc10a2	3.1566	2615.3	0.15051	20.973	1.1504e-97	7.1256e-95
Mfsd2a	3.1615	2206	0.34979	9.0385	1.5888e-19	1.0763e-17
Fzd10	3.1791	14.912	0.40487	7.8522	4.088e-15	1.899e-13
Btg3	3.1858	682.33	0.15306	20.814	3.2577e-96	1.8423e-93
Mmp27	3.1991	158.13	0.24088	13.281	2.9887e-40	5.3992e-38
Ppl	3.3587	2172.8	0.17712	18.963	3.4513e-80	1.3603e-77
Gm3776	3.4734	4520.8	0.41723	8.3249	8.4411e-17	4.6132e-15
Ifi27l2b	3.6287	440.61	0.17627	20.585	3.7114e-94	2.0114e-91
Tnfrsf23	3.7116	132.12	0.21829	17.003	7.7772e-65	2.4085e-62
Mtmr11	3.7378	255.29	0.19274	19.393	8.8002e-84	4.2394e-81
Bmper	4.0248	105.28	0.24914	16.155	1.052e-58	2.7925e-56
Gsta1	4.0568	9108.7	0.40223	10.086	6.3885e-24	5.8933e-22
Cntnap1	4.2983	256.31	0.22398	19.191	4.4339e-82	1.8604e-79
Cyp2c39	4.3588	381.53	0.22559	19.322	3.5367e-83	1.5863e-80
E030018B13Rik	4.4835	154.12	0.23637	18.968	3.1416e-80	1.277e-77
Ceacam2	4.5534	111.63	0.29578	15.394	1.7851e-53	4.5526e-51
Apoa4	4.9557	37374	0.1961	25.272	6.5409e-141	7.0898e-138
Sult3a1	5.2994	85.297	0.35911	14.757	2.7676e-49	6.3154e-47
Cidec	5.4556	1832.2	0.24083	22.654	1.2814e-113	1.1112e-110
Sult2a3	5.6472	111.91	0.36069	15.657	2.992e-55	7.7834e-53
Ntrk2	5.6875	1174.4	0.19366	29.369	1.3661e-189	3.5537e-186
Sult2a2	6.5662	338.47	0.33886	19.377	1.1999e-83	5.574e-81
Sult2a1	7.1516	605.45	0.33573	21.302	1.0938e-100	7.1134e-98
Cyp2a4	7.5726	1946	0.22835	33.162	3.7691e-241	1.2256e-237
Atf3	7.7278	3152.7	0.17473	44.228	0	0
Sult2a7	7.8839	2021.2	0.21381	36.874	1.2111e-297	7.8764e-294
Cyp2b9	8.2379	1298.5	0.2839	29.017	4.0486e-185	8.7768e-182
