# Supplementary material for: Discovery of Novel Host Molecular Factors Underlying HBV/HCV Infection
Source: Front Cell Dev Biol. 2021 Aug 12;9:690882. doi: 10.3389/fcell.2021.690882 (PMC8397444; doi:10.3389/fcell.2021.690882)
Supplement: Supplementary file 8 [file Table_7.XLSX]

## Sheet: Sheet1
Supplementary Table 10. The significant pathway enrichment analysis results of DEGs in mice liver tissue overexpressing ATF3.
Category	Term	Count	PValue	Fold Enrichment	FDR
GOTERM_MF_DIRECT	small molecule binding	19	5.16701e-19	17.9214	4.16978e-16
GOTERM_MF_DIRECT	transporter activity	36	6.35736e-15	5.00738	2.56519e-12
GOTERM_CC_DIRECT	organelle membrane	23	1.04219e-13	7.80993	3.88737e-11
KEGG_PATHWAY	Chemical carcinogenesis	24	2.75055e-13	6.80118	6.4913e-11
GOTERM_MF_DIRECT	insulin-activated receptor activity	11	3.79411e-13	25.5398	1.02062e-10
GOTERM_BP_DIRECT	negative regulation of lipid biosynthetic process	12	1.32101e-13	23.2616	3.17967e-10
GOTERM_MF_DIRECT	oxidoreductase activity	57	3.00743e-12	2.84843	6.0675e-10
KEGG_PATHWAY	Steroid hormone biosynthesis	22	6.47353e-12	6.59271	7.63876e-10
GOTERM_BP_DIRECT	positive regulation of lipid metabolic process	11	2.87254e-12	22.7447	1.72855e-09
GOTERM_BP_DIRECT	cellular response to lipid	11	2.87254e-12	22.7447	1.72855e-09
GOTERM_BP_DIRECT	heat generation	11	2.87254e-12	22.7447	1.72855e-09
GOTERM_BP_DIRECT	positive regulation of glucose metabolic process	12	9.21179e-12	17.7231	4.43456e-09
KEGG_PATHWAY	Retinol metabolism	21	8.52524e-11	6.15163	6.70653e-09
GOTERM_BP_DIRECT	negative regulation of insulin secretion involved in cellular response to glucose stimulus	12	1.78908e-11	16.9175	7.17718e-09
GOTERM_MF_DIRECT	monooxygenase activity	22	4.74655e-11	6.14847	7.66093e-09
GOTERM_MF_DIRECT	oxidoreductase activity, acting on paired donors, with incorporation or reduction of molecular oxygen	21	6.64051e-11	6.40254	8.93148e-09
GOTERM_BP_DIRECT	negative regulation of gluconeogenesis	12	5.96982e-11	15.5077	2.05276e-08
GOTERM_BP_DIRECT	negative regulation of lipid storage	11	7.8637e-11	17.9563	2.36599e-08
GOTERM_BP_DIRECT	locomotor rhythm	12	1.74254e-10	14.3148	4.66032e-08
GOTERM_MF_DIRECT	iron ion binding	29	4.33055e-10	4.12886	4.99251e-08
GOTERM_MF_DIRECT	aromatase activity	13	9.26451e-10	10.8996	9.34558e-08
GOTERM_BP_DIRECT	energy reserve metabolic process	11	5.04387e-10	15.5077	1.21406e-07
GOTERM_BP_DIRECT	oxidation-reduction process	55	7.45004e-10	2.52345	1.6302e-07
GOTERM_BP_DIRECT	positive regulation of protein kinase B signaling	19	1.67161e-09	6.07519	3.16438e-07
GOTERM_BP_DIRECT	cell cycle	51	1.70905e-09	2.5762	3.16438e-07
KEGG_PATHWAY	Metabolism of xenobiotics by cytochrome P450	16	1.11988e-08	6.5178	6.60731e-07
KEGG_PATHWAY	Drug metabolism - cytochrome P450	16	1.75802e-08	6.32029	8.29786e-07
GOTERM_MF_DIRECT	heme binding	24	1.73966e-08	4.13944	1.55989e-06
KEGG_PATHWAY	Metabolic pathways	86	4.01598e-08	1.76684	1.57962e-06
GOTERM_BP_DIRECT	aerobic respiration	12	2.58318e-08	9.54321	4.44122e-06
GOTERM_BP_DIRECT	mitochondrion morphogenesis	11	3.76165e-08	10.6616	6.0362e-06
GOTERM_BP_DIRECT	cell division	35	5.53423e-08	2.90251	8.32555e-06
GOTERM_BP_DIRECT	steroid metabolic process	16	6.55708e-08	5.9077	9.28405e-06
GOTERM_MF_DIRECT	steroid hydroxylase activity	13	1.47343e-07	7.26637	1.18906e-05
GOTERM_CC_DIRECT	endoplasmic reticulum	78	9.00284e-08	1.88184	1.67903e-05
GOTERM_MF_DIRECT	arachidonic acid epoxygenase activity	12	2.78037e-07	7.7064	2.03978e-05
GOTERM_MF_DIRECT	pheromone binding	17	6.54077e-07	4.66471	4.39867e-05
GOTERM_BP_DIRECT	mitotic nuclear division	28	3.2992e-07	3.13513	4.41176e-05
GOTERM_BP_DIRECT	lipid metabolic process	37	8.59498e-07	2.50016	0.000108885
GOTERM_CC_DIRECT	extracellular space	82	1.0063e-06	1.74026	0.000125116
GOTERM_MF_DIRECT	drug binding	16	4.19965e-06	4.31191	0.000260701
KEGG_PATHWAY	Bile secretion	13	1.31765e-05	4.7736	0.000444235
GOTERM_MF_DIRECT	glutathione transferase activity	9	9.11238e-06	8.23183	0.000525264
GOTERM_BP_DIRECT	glucose homeostasis	17	5.93778e-06	3.96438	0.000714612
GOTERM_MF_DIRECT	serine-type endopeptidase inhibitor activity	16	1.34288e-05	3.92629	0.000722469
GOTERM_CC_DIRECT	chromosome, centromeric region	17	8.92063e-06	3.84837	0.000831849
GOTERM_CC_DIRECT	extracellular region	87	1.83174e-05	1.58411	0.00136647
GOTERM_CC_DIRECT	intracellular membrane-bounded organelle	45	5.12736e-05	1.91258	0.00290991
GOTERM_CC_DIRECT	cytosol	86	5.77299e-05	1.53869	0.00290991
GOTERM_CC_DIRECT	endoplasmic reticulum membrane	43	6.2411e-05	1.93311	0.00290991
KEGG_PATHWAY	Arachidonic acid metabolism	13	0.000132036	3.80815	0.00389508
GOTERM_CC_DIRECT	kinetochore	14	9.87831e-05	3.72386	0.00409401
GOTERM_BP_DIRECT	epoxygenase P450 pathway	8	3.68629e-05	8.27078	0.00422519
KEGG_PATHWAY	Glutathione metabolism	10	0.000208256	4.74022	0.00546094
KEGG_PATHWAY	Primary bile acid biosynthesis	6	0.000243433	9.77669	0.00574503
GOTERM_BP_DIRECT	cholesterol biosynthetic process	8	5.76345e-05	7.75386	0.00630574
GOTERM_CC_DIRECT	apical plasma membrane	24	0.000283657	2.33552	0.00931316
GOTERM_CC_DIRECT	chromosome passenger complex	4	0.000290525	25.5351	0.00931316
GOTERM_CC_DIRECT	extracellular exosome	115	0.000299619	1.37272	0.00931316
GOTERM_BP_DIRECT	negative regulation of peptidase activity	14	0.000100715	3.71125	0.0105401
GOTERM_MF_DIRECT	peptidase inhibitor activity	14	0.000218099	3.43551	0.0110004
GOTERM_BP_DIRECT	response to stilbenoid	7	0.000113777	8.68432	0.0114109
GOTERM_CC_DIRECT	cytoplasm	248	0.000407898	1.19377	0.0117035
KEGG_PATHWAY	Linoleic acid metabolism	9	0.000548704	4.69281	0.0117722
GOTERM_CC_DIRECT	membrane	259	0.000535904	1.18133	0.014278
GOTERM_BP_DIRECT	glutathione metabolic process	9	0.000154475	5.69671	0.0148729
GOTERM_MF_DIRECT	glutathione peroxidase activity	6	0.000399043	9.05502	0.0184483
GOTERM_MF_DIRECT	oxidoreductase activity, acting on paired donors, with incorporation or reduction of molecular oxygen, reduced flavin or flavoprotein as one donor, and incorporation of one atom of oxygen	8	0.000411486	5.74922	0.0184483
GOTERM_MF_DIRECT	transferase activity	73	0.000495925	1.49687	0.0205623
GOTERM_MF_DIRECT	retinol dehydrogenase activity	6	0.000509599	8.62383	0.0205623
GOTERM_BP_DIRECT	gastrulation with mouth forming second	7	0.000222952	7.75386	0.0206402
GOTERM_CC_DIRECT	peroxisome	13	0.000846692	3.16752	0.0210544
GOTERM_MF_DIRECT	thiolester hydrolase activity	5	0.000909684	10.7798	0.0349578
GOTERM_BP_DIRECT	acyl-CoA metabolic process	7	0.000401434	7.00349	0.0357871
GOTERM_BP_DIRECT	cellular response to testosterone stimulus	5	0.000427843	12.9231	0.0367792
GOTERM_CC_DIRECT	spindle pole	11	0.00179583	3.31233	0.0418653
GOTERM_CC_DIRECT	MCM complex	4	0.00222151	14.1861	0.0487426
